# Supplementary material for: Experimental Evidence That Prenatal and Postnatal Developmental Stress Affects the Adult Seminal Fluid Proteome in a Precocial Bird
Source: Mol Ecol. 2026 Jan 28;35(2):e70257. doi: 10.1111/mec.70257 (PMC12853081; doi:10.1111/mec.70257)
Supplement: Supplementary file 1 — Data S1: mec70257‐sup‐0001‐TablesS1‐S15.xlsx. [file MEC-35-e70257-s002.xlsx]

## Sheet: TableHeaders
Supplemental Information for: Experimental evidence that prenatal and postnatal developmental stress affects the adult seminal fluid proteome in a precocial birds.
Chloe Mason, Martin Garlovsky, Oscar Vedder, Trong Khoa Pham, Rachel George, Barbara Tschirren & Nicola Hemmings
Table S1. Summary of foam sample collection in experiment 2, from males that were hybrids of high and low maternal investment lines, raised on either a standard or protein-restricted diet. We collected 1-2 foam samples per male.
Table S2. The list of proteins found in the Japanese quail seminal foam, combining experiments 1 and 2 (n = 608).
Table S3. Experiment 1: The Japanese quail seminal foam proteome, containing proteins identified with confidence (n = 196). The table provides LFQ quantitation information for all proteins, their corresonding chicken orthologs used for analysis, and the results of the two-sided Student's t-tests comparing seminal foam protein abundance between the high investment lines and the low investment line…
Tables S4. Experiment 1: Gene ontology (GO) functional analysis for biological process (BP), molecular function (MF), and cellular process (CP) output from DAVID for the Japanese quail foam proteome chicken orthologs that were significantly more abundant in the low investment lines compared to the high investment lines. Only terms with a Benjamini-Hochberg corrected p-value <0.01 and FDR <0.01 ar…
Table S5. Experiment 1: Functional Annotation Clustering Tool analaysis output from DAVID for the Japanese quail foam proteome chicken orthologs that were significantly more abundant in the low investment line compared to the high investment line. Only clusters with an enrichment score >2.00 and terms with Benjamini-Hochberg corrected p-values <0.01 are reported in the main text.
Table S6. Experiment 2: The Japanese quail seminal foam proteome, containing proteins identified with confidence (n = 103). The table provides LFQ quantitation information for all proteins, their corresonding chicken orthologs used for analysis, and the results of the two-sided Student's t-tests comparing seminal foam protein abundance between the standard rearing diet group and the protein-restr…
Tables S7. Experiment 2: Gene ontology (GO) functional analysis for biological process (BP), molecular function (MF), and cellular process (CP) output from DAVID for the Japanese quail foam proteome chicken orthologs that were significantly more abundant in the protein-restricted diet group compared to the standard diet group. Only terms with a Benjamini-Hochberg corrected p-value <0.01 and FDR <…
Table S8. Experiment 2: Functional Annotation Clustering Tool analaysis output from DAVID for the Japanese quail foam proteome chicken orthologs that were significantly more abundant in the protein-restricted diet group compared to the standard diet group. Only clusters with an enrichment score >2.00 and terms with Benjamini-Hochberg corrected p-values <0.01 are reported in the main text.
Table S9: The 20 most abundant proteins in Japanese quail (Coturnix japonica) seminal foam by LFQ (rank ordered by abundance), and their chicken (Gallus gallus domesticus) orthologs. The chicken orthologs were compared to the proteins found in the red junglefowl seminal fluid (RJF SF) and the domestic chicken seminal fluid (DC SF).
Table S10. The full list of Japanese quail foam proteome chicken (Gallus gallus domesticus) orthologs identified using OrthoFinder. Protein orthologs were compared to the seminal fluid proteomes of red jungle fowl (Gallus gallus) and domestic chicken (Gallus gallus domesticus), and the spermatozoa proteome of domestic chicken.
Table S11. Proteins found in the Japanese quail seminal foam that do not have chicken (Gallus gallus domesticus) orthologs (n = 8).
Tables S12. Gene ontology (GO) functional analysis for biological process (BP), molecular function (MF), and cellular process (CP) output from DAVID for the Japanese quail foam proteome chicken orthologs, combining experiments 1 and 2. Only terms with a Benjamini-Hochberg corrected p-value <0.01 and FDR <0.01 are reported in the main text.
Table S13. Functional Annotation Clustering Tool analaysis output from DAVID for the Japanese quail foam proteome chicken orthologs, combining experiments 1 and 2. Only clusters with an enrichment score >2.00 and terms with Benjamini-Hochberg corrected p-values <0.01 are reported in the main text.
Table S14: Functional annotation clusters that are significantly enriched in Japanese quail (Coturnix japonica) seminal foam proteome, combining experiments 1 and 2. Only clusters with an enrichment score >2.00 and terms with Benjamini-Hochberg corrected p-value <0.01 are shown. See Table S13 for a full list of annotation clusters, associated terms and p-values.
Table S15. Proteases (proteolysis enzymes) found in the Japanese quail seminal foam associated with proteolysis GO term: 0006508.

## Sheet: TableKeys
Table S2. Japanese quail seminal foam proteins.
Uniprot AC	Uniprot AC number
Protein Name	Uniprot protein name
Gene Symbol	Uniprot gene symbol
Experiment	Which experiment's proteome the protein was found in
Unique Peptides 1	Number of unique peptides in experiment 1
LFQ H1	LFQ protein abundance in high investment line replicate 1 experiment 1
LFQ H2	LFQ protein abundance in high investment line replicate 2 experiment 1
LFQ H3	LFQ protein abundance in high investment line replicate 3 experiment 1
LFQ H4	LFQ protein abundance in high investment line replicate 4 experiment 1
LFQ L1	LFQ protein abundance in low investment line replicate 1 experiment 1
LFQ L2	LFQ protein abundance in low investment line replicate 2 experiment 1
LFQ L3	LFQ protein abundance in low investment line replicate 3 experiment 1
LFQ L4	LFQ protein abundance in low investment line replicate 4 experiment 1
Reps 1	Number of replicates the protein was identified in experiment 1
Abundance 1	Median log2 LFQ abundance across all replicates in experiment 1
Unique Peptides 2	Number of uniqe peptides in experiment 2
LFQ SD1	LFQ protein abundance in standard rearing diet replicate 1 experiment 2
LFQ SD2	LFQ protein abundance in standard rearing diet replicate 2 experiment 2
LFQ SD3	LFQ protein abundance in standard rearing diet replicate 3 experiment 2
LFQ SD4	LFQ protein abundance in standard rearing diet replicate 4 experiment 2
LFQ SD5	LFQ protein abundance in standard rearing diet replicate 5 experiment 2
LFQ SD6	LFQ protein abundance in standard rearing diet replicate 6 experiment 2
LFQ SD7	LFQ protein abundance in standard rearing diet replicate 7 experiment 2
LFQ SD8	LFQ protein abundance in standard rearing diet replicate 8 experiment 2
LFQ SD9	LFQ protein abundance in standard rearing diet replicate 9 experiment 2
LFQ SD10	LFQ protein abundance in standard rearing diet replicate 10 experiment 2
LFQ SD11	LFQ protein abundance in standard rearing diet replicate 11 experiment 2
LFQ SD12	LFQ protein abundance in standard rearing diet replicate 12 experiment 2
LFQ PRD1	LFQ protein abundance in protein-restricted rearing diet replicate 1 experiment 2
LFQ PRD2	LFQ protein abundance in protein-restricted rearing diet replicate 2 experiment 2
LFQ PRD3	LFQ protein abundance in protein-restricted rearing diet replicate 3 experiment 2
LFQ PRD4	LFQ protein abundance in protein-restricted rearing diet replicate 4 experiment 2
LFQ PRD5	LFQ protein abundance in protein-restricted rearing diet replicate 5 experiment 2
LFQ PRD6	LFQ protein abundance in protein-restricted rearing diet replicate 6 experiment 2
LFQ PRD7	LFQ protein abundance in protein-restricted rearing diet replicate 7 experiment 2
LFQ PRD8	LFQ protein abundance in protein-restricted rearing diet replicate 8 experiment 2
LFQ PRD9	LFQ protein abundance in protein-restricted rearing diet replicate 9 experiment 2
LFQ PRD10	LFQ protein abundance in protein-restricted rearing diet replicate 10 experiment 2
LFQ PRD11	LFQ protein abundance in protein-restricted rearing diet replicate 11 experiment 2
LFQ PRD12	LFQ protein abundance in protein-restricted rearing diet replicate 12 experiment 2
Reps 2	Number of replicates the protein was identified in experiment 2
Abundance 2	Median log2 LFQ abundance across all replicates in experiment 2
Comb Reps	Summary of whether protein was identified in ≥3 replicates in experiment 1 per selection line, or ≥3 replicates in experiment 2 per diet group = 'Confident'
Score 1	MaxQuant score in experiment 1
Score 2	MaxQuant score in experiment 2
Sequence Coverage 1 (%)	Protein sequence % coverage in experiment 1
Sequence Coverage 2 (%)	Protein sequence % coverage in experiment 2
Table S3. Experiment 1: T-test results (n = 196)
-Log student's t-test p-value L-line vs H-line	The -log10 p-value from the Student's two-sided t-test comparing protein abundance between the low investment lines and the high investment lines
Student's t-test q-value L-line vs H-line	The adjusted p-value (false discovery rate corrected) from the Student's t-test
Student's t-test difference L-line vs H-line	The difference in mean log2-transformed LFQ intensities between the low investment lines and high investment lines. Positive values indicate higher abundance in the low investment lines and negative values indicate higher abundance in the high investment lines
Student's t-test test statistic L-line vs H-line	The t-statistic value from the Student's t-test
Fold change L-line vs H-line	The ratio of the mean protein abundance between the low investment lines and the high investment lines (not log transformed), representing the relative change in protein abundance
p-value L-line vs H-line	The raw p-value from the Student's t-test
Student's t-test significant?	Indicates whether the observed difference in protein abundance between the low investment lines and high investment lines is statistically significant (+)
H1	Log transformed LFQ protein abundance in high investment line replicate 1
H2	Log transformed LFQ protein abundance in high investment line replicate 2
H3	Log transformed LFQ protein abundance in high investment line replicate 3
H4	Log transformed LFQ protein abundance in high investment line replicate 4
L1	Log transformed LFQ protein abundance in low investment line replicate 1
L2	Log transformed LFQ protein abundance in low investment line replicate 2
L3	Log transformed LFQ protein abundance in low investment line replicate 3
L4	Log transformed LFQ protein abundance in low investment line replicate 4
Chicken orthologs	Protein orthologs identified in the Gallus gallus proteome using OrthoFinder
Ortholog Uniprot AC	Ortholog's Uniprot AC number
Ortholog protein name	Ortholog's Uniprot protein name
Ortholog gene symbol	Ortholog's Uniprot gene symbol
Table S4. Experiment 1: L-line Gene Ontology (GO) analysis
See https://davidbioinformatics.nih.gov/tools.jsp for details
Table S5. Experiment 1: L-line Functional Annotation Clustering Tool analysis
See https://davidbioinformatics.nih.gov/tools.jsp for details
Table S6. Experiment 2: T-test results (n = 103)
-Log student's t-test p-value PRD vs SD	The -log10 p-value from the Student's two-sided t-test comparing protein abundance between the protein-restricted rearing diet group and the standard rearing diet group
Student's t-test q-value PRD vs SD	The adjusted p-value (false discovery rate corrected) from the Student's t-test
Student's t-test difference PRD vs SD	The difference in mean log2-transformed LFQ intensities between the PRD and SD group. Positive values indicate higher abundance in the protein-restricted rearing diet group and negative values indicate higher abundance in the standard rearing diet group.
Student's t-test test statistic PRD vs SD	The t-statistic value from the Student's t-test
Fold change PRD vs SD	The ratio of the mean protein abundance between the protein-restricted rearing diet group and the standard rearing diet group (not log transformed), representing the relative change in protein abundance
p-value PRD vs SD	The raw p-value from the Student's t-test
Student's t-test significant?	Indicates whether the observed difference in protein abundance between the protein-restricted rearing diet group and standard rearing diet group is statistically significant (+)
SD1	Log transformed LFQ protein abundance in standard rearing diet replicate 1
SD2	Log transformed LFQ protein abundance in standard rearing diet replicate 2
SD3	Log transformed LFQ protein abundance in standard rearing diet replicate 3
SD4	Log transformed LFQ protein abundance in standard rearing diet replicate 4
SD5	Log transformed LFQ protein abundance in standard rearing diet replicate 5
SD6	Log transformed LFQ protein abundance in standard rearing diet replicate 6
SD7	Log transformed LFQ protein abundance in standard rearing diet replicate 7
SD8	Log transformed LFQ protein abundance in standard rearing diet replicate 8
SD9	Log transformed LFQ protein abundance in standard rearing diet replicate 9
SD10	Log transformed LFQ protein abundance in standard rearing diet replicate 10
SD11	Log transformed LFQ protein abundance in standard rearing diet replicate 11
SD12	Log transformed LFQ protein abundance in standard rearing diet replicate 12
PRD1	Log transformed LFQ protein abundance in protein-restricted rearing diet replicate 1
PRD2	Log transformed LFQ protein abundance in protein-restricted rearing diet replicate 2
PRD3	Log transformed LFQ protein abundance in protein-restricted rearing diet replicate 3
PRD4	Log transformed LFQ protein abundance in protein-restricted rearing diet replicate 4
PRD5	Log transformed LFQ protein abundance in protein-restricted rearing diet replicate 5
PRD6	Log transformed LFQ protein abundance in protein-restricted rearing diet replicate 6
PRD7	Log transformed LFQ protein abundance in protein-restricted rearing diet replicate 7
PRD8	Log transformed LFQ protein abundance in protein-restricted rearing diet replicate 8
PRD9	Log transformed LFQ protein abundance in protein-restricted rearing diet replicate 9
PRD10	Log transformed LFQ protein abundance in protein-restricted rearing diet replicate 10
PRD11	Log transformed LFQ protein abundance in protein-restricted rearing diet replicate 11
PRD12	Log transformed LFQ protein abundance in protein-restricted rearing diet replicate 12
Table S7. Experiment 2: PRD group Gene Ontology (GO) analysis
See https://davidbioinformatics.nih.gov/tools.jsp for details
Table S8. Experiment 2: PRD group Functional Annotation Clustering Tool analysis
See https://davidbioinformatics.nih.gov/tools.jsp for details
Table S9. The 20 most abundant proteins in Japanese quail (Coturnix japonica) seminal foam by LFQ (rank ordered by abundance), and their chicken (Gallus gallus domesticus) orthologs
RJF SF?	whether isoform to ortholog (i.e. same gene) is in Borziak et al. (2016) red junglefowl seminal fluid protein list
DC SF?	whether isoform to ortholog (i.e. same gene) is in Labas et al. (2015) domestic chicken seminal fluid protein list
Table S10: Chicken orthologs (n = 449)
Protein in RJF SF	whether protein is in Borziak et al. (2016) red junglefowl seminal fluid protein list
Isoform in RJF SF	whether isoform to protein (i.e. same gene) is in Borziak et al. (2016) red junglefowl seminal fluid protein list
Protein in DC SF	whether protein is in Labas et al. (2015) domestic chicken seminal fluid protein list
Isoform in DC SF	whether isoform to protein (i.e. same gene) is in Labas et al. (2015) domestic chicken seminal fluid protein list
Isoform in DC Sperm	whether isoform to protein (i.e same gene) is in Labas et al. (2015) domestic chicken spermatozoa protein list
Table S11. Foam proteins with no chicken orthologs (n = 8)
Protein existense	Type of evidence that supports the existense of the protein. See https://www.uniprot.org/
Table S12. Gene ontology (GO) analysis
See https://davidbioinformatics.nih.gov/tools.jsp for details
Table S13. Functional Annotation Clustering Tool analysis
See https://davidbioinformatics.nih.gov/tools.jsp for details
Table S14. Functional annotation clusters that are significantly enriched in Japanese quail (Coturnix japonica) seminal foam proteome.
See https://davidbioinformatics.nih.gov/tools.jsp for details
Table S15. Proteases found in the foam
Protease class	Proteases broadly classified based on their catalytic mechanism

## Sheet: S1_SampleCollection
Rearing diet	Parent cross type	No. of males	No. of foam samples
Standard	H-line mother x L-line father	12	19
Standard	L-line mother x H-line father	9	17
Total (standard diet)		21	36
Protein-restricted	H-line mother x L-line father	12	22
Protein-restricted	L-line mother x H-line father	12	21
Total (protein-restricted diet)		24	43
Total		45	79

## Sheet: S2_FoamProteins_n=608
Uniprot AC	Protein name	Gene symbol	Experiment	Unique Peptides 1	LFQ H1	LFG H2	LFQ H3	LFQ H4	LFQ L1	LFQ L2	LFQ L3	LFQ L4	Reps 1	Abundance 1	Unique Peptdies 2	LFQ 1.1	LFQ 1.2	LFQ 1.3	LFQ 1.4	LFQ 1.5	LFQ 1.6	LFQ 1.7	LFQ 1.8	LFQ 1.9	LFQ 1.10	LFQ 1.11	LFQ 1.12	LFQ 1.13	LFQ 1.14	LFQ 1.15	LFQ 1.16	LFQ 1.17	LFQ 1.18	LFQ 1.19	LFQ 1.20	LFQ 1.21	LFQ 1.22	LFQ 1.23	LFQ 1.24	Reps 2	Abundance 2	Comb Reps	Score 1	Score 2	Sequence Coverage 1 (%)	Sequence Coverage 2 (%)
A0A8C2TQM5	60S acidic ribosomal protein P0 OS=Coturnix japonica OX=93934	RPLP0	1	2	0	0	0	0	0	0	0	3639500	1	2691200																										0			1.2611		13.3
A0A8C2Y7A8	60S ribosomal protein L11 OS=Coturnix japonica OX=93934	RPL11	1	1	0	0	0	0	0	0	0	3504600	1	7400200																										0			1.9514		8.5
A0A8C2T600	60S ribosomal protein L6 OS=Coturnix japonica OX=93934	RPL6	1	1	0	0	0	0	0	0	1952200	0	1	3577500																										0			1.1423		5.7
A0A8C2T4T8	60S ribosomal protein L7a OS=Coturnix japonica OX=93934	RPL7A	1	2	0	0	0	0	0	0	984930	0	1	9691300																										0			1.959		9.9
A0A8C2TQK0	60S ribosomal protein L8 OS=Coturnix japonica OX=93934	RPL8	1	1	0	0	0	0	0	0	0	0	0	0																										0			1.8078		4.3
A0A8C2UC23	Adducin 3 OS=Coturnix japonica OX=93934	ADD3	1	2	0	0	0	0	0	0	1094500	0	1	3625900																										0			1.367		4
A0A8C2SW25	Afadin, adherens junction formation factor OS=Coturnix japonica OX=93934	AFDN	1	5	0	0	0	2477100	2477600	0	3180500	0	3	26110000																										0			18.968		4.1
A0A8C2Y5C0	Albumin OS=Coturnix japonica OX=93934	ALB	1	1	0	0	0	0	0	231000000	10946000	0	2	148000000																										0			12.52		69.4
A0A8C2U5U8	Aldose reductase-like OS=Coturnix japonica OX=93934	LOC107314963	1	1	0	0	0	0	0	0	0	6322800	1	26356000																										0			-2		2.7
A0A8C2T7J7	Aminopeptidase OS=Coturnix japonica OX=93934	ENPEP	1	2	0	0	0	0	2874000	2658600	0	0	2	4007800																										0			1.2626		2.8
A0A8C2TXP2	Ankyrin repeat and sterile alpha motif domain containing 6 OS=Coturnix japonica OX=93934	ANKS6	1	1	0	0	0	0	0	0	15534000	0	1	78335000																										0			1.431		1.9
A0A8C2Y5A1	Antimicrobial peptide THP2 OS=Coturnix japonica OX=93934	LOC107312329	1	1	0	0	0	0	0	0	0	21623000	1	21665000																										0			1.4039		12.5
A0A8C2T3E0	APC down-regulated 1 like OS=Coturnix japonica OX=93934	APCDD1L	1	3	0	0	0	0	2728400	0	0	0	1	10363000																										0			4.5549		9.9
A0A8C2T6E0	ATP synthase subunit O, mitochondrial OS=Coturnix japonica OX=93934	ATP5PO	1	1	0	0	0	0	0	0	0	3032000	1	4670600																										0			1.0934		6.1
A0A8C2TQN5	ATPase 13A3 OS=Coturnix japonica OX=93934	ATP13A3	1	1	227000000	0	0	0	0	0	0	0	1	1380000000																										0			2.0002		1.7
A0A8C2TCV5	ATPase H+/K+ transporting non-gastric alpha2 subunit OS=Coturnix japonica OX=93934	ATP12A	1	2	2520100	0	0	0	0	0	0	0	1	3530000																										0			2.7919		4.2
A0A7I6PDL3	Avian beta-defensin 10 OS=Coturnix japonica OX=93934	AvBD10	1	1	0	0	0	0	0	0	0	3792900	1	10321000																										0			35.242		35.3
A0A8C2TTP0	B-cadherin-like OS=Coturnix japonica OX=93934	CDH1	1	2	0	0	0	0	0	0	0	3522900	1	10063000																										0			1.4839		4.5
A0A8C2YGX5	BCL2 associated athanogene 3 OS=Coturnix japonica OX=93934	BAG3	1	1	0	0	0	0	664530	0	0	0	1	714690																										0			4.6881		3
E5KV55	Beta-defensin 5 antimicrobial peptide (Fragment) OS=Coturnix japonica OX=93934 PE=4 SV=1	E5KV55	1	1	0	0	0	0	0	0	0	4119700	1	20801000																										0			1.2161		19.7
E5KV56	Beta-defensin 6 antimicrobial peptide (Fragment) OS=Coturnix japonica OX=93934 PE=4 SV=1	E5KV56	1	1	0	0	0	0	0	0	0	13386000	1	7401500																										0			1.0892		25.5
A0A8C2U5Z4	Beta-microseminoprotein-like OS=Coturnix japonica OX=93934	LOC107315914	1	1	0	0	0	0	0	3255800	0	0	1	1122300																										0			1.5767		17.8
A0A8C2TMQ6	Bleomycin hydrolase OS=Coturnix japonica OX=93934	BLMH	1	4	18676000	0	0	0	0	0	0	0	1	39020000																										0			3.6762		16
A0A8C2TLC0	Calpastatin OS=Coturnix japonica OX=93934	CAST	1	2	3233000	0	0	0	0	0	0	0	1	5860700																										0			2.6409		3.8
A0A8C2T8E9	carbonyl reductase (NADPH) OS=Coturnix japonica OX=93934	CBR1	1	2	0	0	2510700	0	0	0	0	0	1	9376100																										0			2.3396		10.1
A0A8C2TJZ2	Carboxypeptidase B1 OS=Coturnix japonica OX=93934	CPB1	1	3	0	0	0	0	0	0	0	3209300	1	23507000																										0			6.6813		8.6
A0A8C2T4V3	Carboxypeptidase OS=Coturnix japonica OX=93934	CTSA	1	2	10950000	0	0	0	0	0	0	0	1	13665000																										0			14.035		8.2
A0A8C2T8X4	Casein kinase 1 alpha 1 OS=Coturnix japonica OX=93934	CSNK1A1	1	1	0	0	0	0	0	0	0	0	0	0																										0			1.2664		3.6
A0A8C2TZH1	Caspase 2 OS=Coturnix japonica OX=93934	CASP2	1	1	0	0	0	0	0	0	291150	0	1	878230																										0			1.1699		3.3
A0A8C2TIP5	Chemokine interleukin-8-like domain-containing protein OS=Coturnix japonica OX=93934 PE=4 SV=1	A0A8C2TIP5	1	2	0	0	0	0	0	0	0	19217000	1	77410000																										0			1.5563		9.6
A0A8C2UAF4	Clustered mitochondria protein homolog OS=Coturnix japonica OX=93934	CLUH	1	1	0	0	0	0	0	0	0	220000000	1	2360000000																										0			1.325		1.1
A0A8C2TSW8	Coatomer subunit alpha OS=Coturnix japonica OX=93934	COPA	1	1	0	0	0	0	87574	0	0	0	1	505370																										0			1.345		1.1
A0A8C2SYG3	Coatomer subunit beta OS=Coturnix japonica OX=93934	COPB1	1	1	5140300	0	0	0	0	0	0	0	1	6415200																										0			1.1141		2
A0A8C2UDP7	Copine 1 OS=Coturnix japonica OX=93934	CPNE1	1	4	0	9108600	0	0	8752400	0	13437000	0	3	69518000																										0			10.295		8.8
A0A8C2TCF9	Crystallin beta-gamma domain containing 1 OS=Coturnix japonica OX=93934	CRYBG1	1	5	0	0	0	7467400	5893400	0	6710300	0	3	37546000																										0			6.2572		4
A0A8C2UC99	CUB and zona pellucida like domains 1 OS=Coturnix japonica OX=93934	CUZD1	1	2	3724800	0	0	0	0	0	0	0	1	10667000																										0			9.4866		7.3
A0A8C2UAB0	CUB domain-containing protein OS=Coturnix japonica OX=93934 PE=4 SV=1	A0A8C2UAB0	1	1	0	0	0	0	0	2590300	0	0	1	3873300																										0			9.4009		14.5
A0A8C2YB10	Cytosolic 5-nucleotidase 1B-like OS=Coturnix japonica OX=93934	NT5C1B	1	2	18139000	0	0	0	0	0	0	0	1	28397000																										0			14.811		9.2
A0A8C2TC17	Desmoglein-1-like OS=Coturnix japonica OX=93934	LOC107310132	1	2	0	0	0	0	0	0	1484800	0	1	4516800																										0			2.316		2.5
A0A8C2SWC4	Dihydrodiol dehydrogenase OS=Coturnix japonica OX=93934	DHDH	1	2	0	0	0	0	0	0	3192900	0	1	14986000																										0			3.3231		9.7
A0A8C2U269	DNA polymerase OS=Coturnix japonica OX=93934	POLA1	1	1	0	0	0	0	0	0	0	14899000	1	104000000																										0			1.0768		1.3
A0A8C2TKC5	Drebrin like OS=Coturnix japonica OX=93934	DBNL	1	2	0	0	0	0	0	0	0	1084500	1	2324500																										0			1.792		6.9
A0A8C2SV14	Dynein cytoplasmic 1 heavy chain 1 OS=Coturnix japonica OX=93934	DYNC1H1	1	2	5097400	0	0	0	0	0	0	0	1	6361600																										0			1.9743		0.7
A0A8C2TVN5	E3 ubiquitin-protein ligase OS=Coturnix japonica OX=93934	UBR1	1	1	0	0	0	0	0	0	0	5994700	1	381000000																										0			1.6546		1
A0A8C2TTJ6	EF-hand domain-containing protein OS=Coturnix japonica OX=93934 PE=4 SV=1	A0A8C2SPX6	1	1	0	0	0	0	0	0	3256500	0	1	5674800																										0			2.466		6.1
A0A8C2SP74	EH domain containing 3 OS=Coturnix japonica OX=93934	EHD3	1	2	0	0	0	0	2623900	0	0	0	1	11652000																										0			1.4948		9.5
A0A8C2UEK0	Envoplakin OS=Coturnix japonica OX=93934	EVPL	1	1	0	0	12138000	0	0	0	0	0	1	10224000																										0			1.7276		37.5
A0A8C2SRK7	Epithelial cell adhesion molecule OS=Coturnix japonica OX=93934	EPCAM	1	1	0	0	0	0	0	0	0	3361000	1	7188000																										0			1.2841		8.3
A0A8C2SR64	Eukaryotic translation initiation factor 5 OS=Coturnix japonica OX=93934	EIF5	1	2	0	0	0	0	0	0	3332500	0	1	10174000																										0			1.1954		8.6
A0A8C2SM96	Fibrinogen gamma chain OS=Coturnix japonica OX=93934	FGG	1	1	0	0	0	0	0	2937900	0	0	1	1012700																										0			5.7628		5.5
A0A8C2TCL9	G protein subunit alpha i3 OS=Coturnix japonica OX=93934	GNAI3	1	2	0	0	7545400	0	0	0	0	0	1	41824000																										0			1.7037		5.9
A0A8C2TR20	G protein subunit beta 4 OS=Coturnix japonica OX=93934	GNB4	1	2	3184100	0	0	0	0	0	0	0	1	3973800																										0			3.859		6.2
A0A8C2TL77	Glucosamine (UDP-N-acetyl)-2-epimerase/N-acetylmannosamine kinase OS=Coturnix japonica OX=93934	GNE	1	2	0	0	0	0	0	0	0	2413300	1	4395000																										0			1.3491		3.7
A0A8C2STW0	Glucosylceramidase OS=Coturnix japonica OX=93934	GBA1	1	1	0	0	0	0	0	0	60285000	0	1	128000000																										0			2.5204		2.9
A0A8C2TB59	Glutamate receptor OS=Coturnix japonica OX=93934	GRIK4	1	1	0	0	0	0	0	0	0	0	0	0																										0			1.0564		1.9
A0A8C2TIA0	Glutathione peroxidase 1 OS=Coturnix japonica OX=93934	GPX1	1	1	0	0	0	0	0	0	0	2621500	1	10859000																										0			1.5704		25.5
A0A8C2T9S6	glutathione transferase OS=Coturnix japonica OX=93934	MGST1	1	2	0	0	0	0	0	0	0	7884900	1	10016000																										0			1.9366		12.2
A0A8C2UAI6	GTP-binding nuclear protein Ran OS=Coturnix japonica OX=93934	RAN	1	2	0	0	0	0	0	0	0	0	0	14424000																										0			1.3374		10.2
P24589	Hemoglobin subunit alpha-A OS=Coturnix japonica OX=93934	HBAA	1	5	0	0	5664800	0	0	0	26089000	0	2	48365000																										0			6.8393		39.4
A0A8C2SZ53	Hemoglobin subunit beta OS=Coturnix japonica OX=93934	LOC107308585	1	3	0	0	18025000	0	0	0	17731000	18888000	3	63052000																										0			24.737		20.4
A0A8C2TNZ6	Heterogeneous nuclear ribonucleoprotein A2/B1 OS=Coturnix japonica OX=93934	HNRNPA2B1	1	2	3065100	0	0	0	0	0	0	0	1	5590700																										0			3.4639		7.3
A0A8C2U274	Heterogeneous nuclear ribonucleoprotein A3 OS=Coturnix japonica OX=93934	HNRNPA3	1	4	0	0	0	3317600	2976600	0	8584900	0	3	25668000																										0			3.4817		13.8
A0A8C2Y9S6	Heterogeneous nuclear ribonucleoprotein K OS=Coturnix japonica OX=93934	HNRNPK	1	3	0	0	0	0	1464500	0	2779300	0	2	12235000																										0			4.6529		10.3
A0A8C2TPH4	Heterogeneous nuclear ribonucleoprotein U OS=Coturnix japonica OX=93934	HNRNPU	1	1	0	0	0	0	0	0	864190	0	1	2650900																										0			2.4674		1.8
A0A8C2T9V1	Histone H1 OS=Coturnix japonica OX=93934	LOC107312371	1	1	0	0	7744700	0	0	0	0	0	1	37698000																										0			10.727		27.5
A0A8C2TL11	Histone H2A OS=Coturnix japonica OX=93934	H2AZ2	1	2	0	28321000	0	0	0	0	26626000	0	2	219000000																										0			4.0146		13.2
A0A8C2Y7U4	Histone H3 OS=Coturnix japonica OX=93934	H3F3A	1	3	0	0	0	0	0	0	0	11740000	1	52033000																										0			4.1751		19.1
A0A8C2TEN9	Homeodomain-only protein OS=Coturnix japonica OX=93934	HOPX	1	1	0	0	1697900	0	0	0	0	0	1	1430200																										0			22.441		31.5
A0A8C2STV1	Ig-like domain-containing protein OS=Coturnix japonica OX=93934 PE=4 SV=1	A0A8C2SPY6	1	0	0	0	0	0	5743400	0	0	0	1	8890300																										0			13.157		30.1
A0A8C2T9N6	Ig-like domain-containing protein OS=Coturnix japonica OX=93934 PE=4 SV=1	A0A8C2SPY6	1	1	0	0	0	0	2533800	0	0	0	1	3754900																										0			14.049		19.8
A0A8C2TAT8	Ig-like domain-containing protein OS=Coturnix japonica OX=93934 PE=4 SV=1	A0A8C2SPY6	1	1	0	0	0	0	0	0	0	4622900	1	15464000																										0			11.829		18
A0A8C2Y5I3	Ig-like domain-containing protein OS=Coturnix japonica OX=93934 PE=4 SV=1	A0A8C2SPY6	1	1	0	0	0	0	0	0	0	4150800	1	15488000																										0			49.306		21.2
A0A8C2Y986	Ig-like domain-containing protein OS=Coturnix japonica OX=93934 PE=4 SV=1	A0A8C2SPY6	1	2	0	0	0	0	0	2506200	0	0	1	9116500																										0			3.2701		20
A0A8C2Y9E9	Ig-like domain-containing protein OS=Coturnix japonica OX=93934 PE=4 SV=1	A0A8C2SPY6	1	1	0	0	0	0	0	0	0	5979600	1	16238000																										0			10.476		15.4
A0A8C2T9P3	Immunoglobulin V-set domain-containing protein OS=Coturnix japonica OX=93934 PE=4 SV=1	A0A8C2T9P3	1	1	0	0	0	0	0	0	0	2982500	1	11749000																										0			9.9542		20.9
A0A8C2TPH7	Interferon-induced transmembrane protein 3-like OS=Coturnix japonica OX=93934	LOC107314288	1	1	0	0	0	0	0	0	2313200	0	1	14467000																										0			2.0465		11.5
A0A8C2U0N9	Isocitrate dehydrogenase [NADP] OS=Coturnix japonica OX=93934	IDH1	1	1	0	0	0	0	0	0	0	3460300	1	17417000																										0			1.8954		3.1
A0A8C2TTZ5	Junctional adhesion molecule A OS=Coturnix japonica OX=93934	F11R	1	5	7983400	0	0	0	0	0	0	0	1	19541000																										0			4.7251		32.9
A0A8C2SVZ9	Keratin 23 OS=Coturnix japonica OX=93934	KRT23	1	1	4205300	0	0	0	0	0	0	0	1	5248300																										0			11.011		4.2
A0A8C2TR65	Keratin OS=Coturnix japonica OX=93934	LOC107324466	1	2	0	0	0	0	0	0	0	0	0	12033000																										0			18.048		34.2
A0A8C2YGJ4	Keratin OS=Coturnix japonica OX=93934	LOC107324466	1	1	0	0	0	0	0	0	8556400	0	1	14911000																										0			19.223		24.5
A0A8C2U6B5	Keratin OS=Coturnix japonica OX=93934 PE=3 SV=1	A0A8C2U6B5	1	1	0	0	0	0	0	0	7353700	0	1	12815000																										0			17.73		26.7
A0A8C2TUG6	Keratin-associated protein 6-1-like OS=Coturnix japonica OX=93934	LOC107324402	1	2	0	0	5868400	0	0	0	0	0	1	4943200																										0			1.2753		24.7
A0A8C2STI0	Keratin, type II cytoskeletal 6B-like OS=Coturnix japonica OX=93934	LOC107325835	1	1	0	0	1689800	0	0	0	0	0	1	1423400																										0			1.646		8.4
A0A8C2T414	Kinectin 1 OS=Coturnix japonica OX=93934	KTN1	1	3	4781700	0	0	0	0	0	0	0	1	8112900																										0			6.2367		3.8
A0A8C2UBU1	LIM domain 7 OS=Coturnix japonica OX=93934	LMO7	1	1	0	0	0	0	0	0	5190500	0	1	14026000																										0			3.4288		13.2
A0A8C2TQ74	Loricrin-like OS=Coturnix japonica OX=93934	LOC107324405	1	4	0	0	14798000	0	0	0	4294100	0	2	25693000																										0			24.012		26.3
A0A8C2TFR3	Lymphocyte antigen 6E-like OS=Coturnix japonica OX=93934	LOC107310616	1	2	0	0	0	0	0	0	0	2552300	1	12698000																										0			1.3363		6.7
A0A8C2SKH4	Maltase-glucoamylase, intestinal-like OS=Coturnix japonica OX=93934	LOC107307407	1	1	0	0	0	0	0	0	0	0	0	2348300																										0			2.1349		1.7
Q66T82	Microtubule-associated protein RP/EB family member 1 OS=Coturnix japonica OX=93934	MAPRE1	1	1	0	0	989150	0	0	0	0	0	1	2519300																										0			1.6873		6.1
A0A8C2YAZ6	Myosin IC OS=Coturnix japonica OX=93934	MYO1C	1	3	0	0	0	0	2728900	0	2926200	0	2	16923000																										0			5.9339		4.3
A0A8C2TBM6	Myristoylated alanine rich protein kinase C substrate OS=Coturnix japonica OX=93934	MARCKS	1	4	0	0	0	0	0	0	0	0	0	12085000																										0			19.368		30.6
A0A8C2SM04	NAD(P)H oxidase (H2O2-forming) OS=Coturnix japonica OX=93934	DUOX2	1	3	13903000	0	0	0	0	0	0	0	1	19185000																										0			30.518		2.9
A0A8C2SW26	Nascent polypeptide associated complex subunit alpha OS=Coturnix japonica OX=93934	NACA	1	2	0	0	0	0	1954100	0	0	0	1	7339600																										0			2.4473		8.8
A0A8C2T6L7	non-specific serine/threonine protein kinase OS=Coturnix japonica OX=93934	MAST4	1	1	0	0	0	0	0	0	117000000	0	1	845000000																										0			1.0338		0.3
A0A8C2T948	Pantetheinase-like OS=Coturnix japonica OX=93934	LOC107311722	1	1	0	0	0	0	0	0	0	1929500	1	10286000																										0			1.3293		2.2
A0A8C2TBU9	Pantetheinase-like OS=Coturnix japonica OX=93934	LOC107311722	1	1	0	0	0	0	0	0	0	0	0	2297500																										0			2.1605		3.4
A0A8C2SZQ2	peptidylprolyl isomerase OS=Coturnix japonica OX=93934	FKBP1A	1	1	0	0	0	0	0	0	0	2087300	1	10276000																										0			1.4165		12
A0A8C2UE71	Plakophilin 2 OS=Coturnix japonica OX=93934	PKP2	1	2	0	0	0	0	951030	0	0	0	1	5194400																										0			9.8298		2.8
A0A8C2TU42	Plakophilin 3 OS=Coturnix japonica OX=93934	PKP3	1	2	0	0	3559800	0	0	0	2931800	0	2	12694000																										0			6.1422		3.6
A0A8C2TGV9	Pleckstrin homology domain containing A6 OS=Coturnix japonica OX=93934	PLEKHA6	1	2	3869000	0	0	0	0	0	0	0	1	13560000																										0			1.9502		2.1
A0A8C2SPJ3	Polyadenylate-binding protein OS=Coturnix japonica OX=93934	PABPC1	1	5	0	0	0	0	0	0	2785100	0	1	12362000																										0			3.2412		10
A0A8C2T1M5	Polyadenylate-binding protein OS=Coturnix japonica OX=93934	PABPC1	1	1	0	0	0	0	0	0	0	1948100	1	10576000																										0			1.1498		2.3
A0A8C2YDD4	Polypeptide N-acetylgalactosaminyltransferase OS=Coturnix japonica OX=93934	GALNT12	1	6	0	0	0	0	0	3642600	2977400	0	2	39088000																										0			7.4869		16.9
A0A8C2TM58	Prion protein OS=Coturnix japonica OX=93934	PRNP	1	1	0	0	1051000	0	0	0	0	0	1	885280																										0			1.0377		5.3
A0A8C2UGG1	Probable ATP-dependent RNA helicase DDX5 OS=Coturnix japonica OX=93934	DDX5	1	2	833890	0	0	0	0	0	0	0	1	2880700																										0			1.5666		4.5
A0A8C2TNT4	Protein kinase C and casein kinase substrate in neurons 3 OS=Coturnix japonica OX=93934	PACSIN3	1	1	0	0	0	0	0	0	770830	0	1	1343300																										0			1.142		5.6
A0A8C2TF79	Protein phosphatase, Mg2+/Mn2+ dependent 1B OS=Coturnix japonica OX=93934	PPM1B	1	1	0	0	0	0	0	0	112000000	0	1	234000000																										0			1.7493		3.4
A0A8C2TZ67	protein xylosyltransferase OS=Coturnix japonica OX=93934	XYLT1	1	1	0	0	0	0	0	975480	0	0	1	1142400																										0			1.4838		1.5
A0A8C2Y5W7	Protein-glutamine gamma-glutamyltransferase 6-like OS=Coturnix japonica OX=93934	LOC107322909	1	1	0	0	0	0	0	0	0	0	0	0																										0			1.2482		2.1
A0A8C2TQK4	RAB10, member RAS oncogene family OS=Coturnix japonica OX=93934	RAB10	1	1	0	0	0	0	0	0	0	1161800	1	4340600																										0			1.4217		5.9
A0A8C2TER0	Ras homolog family member A OS=Coturnix japonica OX=93934	RHOA	1	3	0	0	0	0	0	0	2722400	0	1	7954600																										0			1.9344		16.6
A0A8C2TGB2	Replication protein A subunit OS=Coturnix japonica OX=93934	RPA1	1	1	0	0	1962700	0	0	0	0	0	1	1653300																										0			1.516		4.4
A0A8C2TXH5	Reticulon OS=Coturnix japonica OX=93934	RTN4	1	1	0	0	0	0	0	0	2530300	0	1	4409300																										0			2.0388		3.5
A0A8C2UDQ0	Rho GDP dissociation inhibitor alpha OS=Coturnix japonica OX=93934	ARHGDIA	1	1	0	0	0	0	0	0	0	2311200	1	5340200																										0			1.3468		7.4
A0A8C2TJK6	Ribonuclease CL2 OS=Coturnix japonica OX=93934	LOC107313414	1	3	0	0	0	0	0	26227000	1766300	0	2	12326000																										0			5.7511		23.4
A0A8C2T407	Ribosomal protein S14 OS=Coturnix japonica OX=93934	RPS14	1	2	1314600	0	0	0	0	0	0	0	1	5531000																										0			1.4579		8.6
A0A8C2SLV5	Ribosomal protein S16 OS=Coturnix japonica OX=93934	RPS16	1	3	0	0	0	0	2339500	0	5378400	0	2	14549000																										0			1.7321		13
A0A8C2SQY3	Ribosome-releasing factor 2, mitochondrial OS=Coturnix japonica OX=93934	GFM2	1	1	4550700	0	0	0	0	0	0	0	1	5679300																										0			12.915		2.3
A0A8C2Y4Q0	RING-type E3 ubiquitin transferase OS=Coturnix japonica OX=93934	TRIM2	1	1	0	0	0	0	0	0	0	2110900	1	838820																										0			1.1067		2
A0A8C2TMZ2	RNA helicase OS=Coturnix japonica OX=93934	DDX3X	1	3	0	0	0	0	0	0	2173600	0	1	8191600																										0			3.2012		5.7
A0A8C2UA87	Sciellin OS=Coturnix japonica OX=93934	SCEL	1	2	0	0	0	0	0	0	3295800	0	1	28425000																										0			3.3213		6.9
A0A8C2T9X9	Secretory carrier-associated membrane protein OS=Coturnix japonica OX=93934	SCAMP2	1	2	0	0	0	0	0	0	3057800	0	1	12037000																										0			1.4737		7.5
A0A8C2TTX4	SH3 domain binding protein 1 OS=Coturnix japonica OX=93934	SH3BP1	1	1	2801900	0	0	0	0	0	0	0	1	3496800																										0			1.5675		3.9
A0A8C2Y7M0	SLC9A3 regulator 2 OS=Coturnix japonica OX=93934	SLC9A3R2	1	3	0	0	0	0	0	0	5624900	0	1	13769000																										0			2.3598		5.1
A0A8C2UCK8	Small integral membrane protein 5 OS=Coturnix japonica OX=93934	SMIM5	1	1	0	0	0	0	0	0	767690	0	1	24761000																										0			1.3583		9.8
A0A8C2U0K4	small monomeric GTPase OS=Coturnix japonica OX=93934	RAB27A	1	4	0	0	2322000	0	0	0	0	0	1	11105000																										0			3.3052		26.2
A0A8C2SUB5	Solute carrier family 25 member 11 OS=Coturnix japonica OX=93934	SLC25A11	1	2	0	0	0	0	0	0	5307200	0	1	15313000																										0			1.7334		7.1
A0A8C2U5J2	Sucrase-isomaltase OS=Coturnix japonica OX=93934	SI	1	5	0	0	0	0	6405400	7068300	0	0	2	14619000																										0			4.3083		5.1
A0A8C2T8X7	Syntaxin 7 OS=Coturnix japonica OX=93934	STX7	1	1	0	0	1252400	0	0	0	0	0	1	1504200																										0			1.2366		5.8
A0A8C2TZR3	Tetraspanin OS=Coturnix japonica OX=93934	CD9	1	1	0	0	0	0	0	0	0	1991400	1	5216800																										0			1.3313		4.5
A0A8C2TND5	Tight junction protein 1 OS=Coturnix japonica OX=93934	TJP1	1	4	3868600	0	0	0	0	0	0	0	1	11473000																										0			2.9672		2.4
A0A8C2TLU4	Transcription factor BTF3 OS=Coturnix japonica OX=93934	BTF3L4	1	1	0	0	3444500	0	0	0	0	0	1	6779700																										0			54.562		16.7
A0A8C2Y755	Transient receptor potential cation channel subfamily C member 7 OS=Coturnix japonica OX=93934	TRPC7	1	1	0	0	0	0	0	0	0	0	0	0																										0			-2		1.3
A0A8C2SPC9	Transmembrane protease serine OS=Coturnix japonica OX=93934	LOC107313521	1	2	0	0	0	0	2206700	1995700	0	0	2	7455300																										0			1.2699		6.5
A0A8C2U3L3	Trypsin II-P29-like OS=Coturnix japonica OX=93934	LOC107319244	1	1	0	0	0	0	0	0	0	10027000	1	47165000																										0			163.08		40.7
A0A8C2TD42	TSC complex subunit 2 OS=Coturnix japonica OX=93934	TSC2	1	1	0	0	0	0	0	0	405640	0	1	706880																										0			-2		0.8
A0A8C2TW11	Tubulin beta 3 class III OS=Coturnix japonica OX=93934	TUBB3	1	0	0	0	0	0	0	0	0	3501700	1	37399000																										0			17.351		26.1
A0A8C2YBG6	Tumor protein D52 OS=Coturnix japonica OX=93934	TPD52	1	2	0	0	0	0	0	0	0	1074500	1	2313200																										0			2.6034		14.1
A0A8C2SPK3	Tyrosine 3-monooxygenase/tryptophan 5-monooxygenase activation protein zeta OS=Coturnix japonica OX=93934	YWHAZ	1	1	0	0	0	0	0	0	0	0	0	0																										0			1.3781		34.3
A0A8C2TME4	UDP-glucuronic acid decarboxylase 1 OS=Coturnix japonica OX=93934	UXS1	1	1	0	0	0	0	0	0	0	1952000	1	6349200																										0			6.8373		7.6
A0A8C2UIF1	Uncharacterized protein OS=Coturnix japonica OX=93934 PE=4 SV=1	A0A8C2SR02	1	1	0	0	0	0	0	1894900	0	0	1	2593100																										0			1.0936		8.5
A0A8C2YHK7	Uridine 5-monophosphate synthase OS=Coturnix japonica OX=93934	UMPS	1	1	0	0	0	0	0	0	0	91603000	1	595000000																										0			1.1889		1.6
A0A8C2TJJ9	Vinculin OS=Coturnix japonica OX=93934	VCL	1	2	0	0	0	0	63853000	0	0	179000000	2	490000000																										0			2.4761		3
A0A8C2SNX0	Vitamin D-binding protein OS=Coturnix japonica OX=93934	GC	1	2	0	0	0	0	0	0	0	2949000	1	9007400																										0			1.478		4.5
A0A8C2TFC7	Xin actin binding repeat containing 1 OS=Coturnix japonica OX=93934	XIRP1	1	2	0	0	0	7780500	0	0	0	0	1	13247000																										0			1.1586		0.7
A0A8C2TJT3	2-5 oligoadenylate synthase OS=Coturnix japonica OX=93934	OASL	1	8	18020000	5172800	0	0	5890800	3928100	20049000	10086000	6	80154000																										0		Confident	42.124		18.6
A0A8C2TFH4	40S ribosomal protein S8 OS=Coturnix japonica OX=93934 PE=3 SV=1	A0A8C2TFH4	1	2	0	0	0	0	2702300	0	2699200	5339300	3	10909000																										0		Confident	2.8965		13.3
A0A8C2SVV7	40S ribosomal protein SA OS=Coturnix japonica OX=93934	RPSA	1	4	8446800	13279000	10145000	10650000	8914300	8306600	9728700	15427000	8	64267000																										0		Confident	52.162		24
A0A8C2SMV0	60S ribosomal protein L30 OS=Coturnix japonica OX=93934	RPL30	1	2	0	0	0	0	2203800	0	4480900	3422600	3	10690000																										0		Confident	5.6577		24.3
A0PA15	78 kDa glucose-regulated protein OS=Coturnix japonica OX=93934	HSPA5	1	9	10686000	6837200	8748200	12339000	13779000	15202000	6508800	22765000	8	72754000																										0		Confident	11.885		20.4
A0A8C2SN21	Actin beta OS=Coturnix japonica OX=93934	ACTB	1	1	62123000	399000000	232000000	54417000	73672000	65331000	63075000	82561000	8	830000000																										0		Confident	323.31		54.9
A0A8C2TMJ0	Aldehyde dehydrogenase OS=Coturnix japonica OX=93934	ALDH3B1	1	6	0	5619900	8307500	0	3211900	11725000	9100100	0	5	46905000																										0		Confident	12.836		15.3
A0A8C2UCP7	Aldehyde dehydrogenase OS=Coturnix japonica OX=93934	ALDH3B1	1	2	0	0	0	0	0	2046600	5965000	3521100	3	12980000																										0		Confident	2.0541		5.3
A0A8C2U2R4	Alpha-actinin-1 OS=Coturnix japonica OX=93934	LOC107314914	1	3	5193400	8417400	8048900	6938000	5773600	6673400	8456200	9918300	8	48341000																										0		Confident	15.494		10
A0A8C2YBY6	Annexin OS=Coturnix japonica OX=93934	ANXA5	1	9	51578000	12230000	8645700	0	8793600	3613500	19293000	3175300	7	129000000																										0		Confident	38.259		21.8
A0A8C2SXA7	ATP synthase subunit beta OS=Coturnix japonica OX=93934	ATP5F1B	1	11	8948200	0	20266000	9067700	18850000	23685000	29291000	48489000	7	133000000																										0		Confident	46.648		38.8
A0A8C2T3G1	Avidin-like OS=Coturnix japonica OX=93934	LOC107305842	1	2	0	0	0	0	7814000	7903000	34944000	17258000	4	73552000																										0		Confident	4.0951		14.7
A0A8C2YHR5	Beta-2-glycoprotein 1 OS=Coturnix japonica OX=93934	APOH	1	3	2601000	0	0	0	0	25742000	4347300	5906300	4	30216000																										0		Confident	3.9682		14.5
A0A8C2UG82	Brain-specific angiogenesis inhibitor 1-associated protein 2 OS=Coturnix japonica OX=93934	BAIAP2	1	12	25798000	24997000	26709000	25595000	21737000	7669700	26682000	0	7	174000000																										0		Confident	24.243		23.6
A0A8C2SLE7	Carboxypeptidase A1-like OS=Coturnix japonica OX=93934	LOC107310992	1	4	0	0	0	0	7729400	7125500	0	5265100	3	12812000																										0		Confident	4.4523		14.7
A0A8C2TJ85	Catenin alpha 1 OS=Coturnix japonica OX=93934	CTNNA1	1	15	17874000	18217000	16705000	13485000	23562000	7680100	27024000	7527800	8	156000000																										0		Confident	47.073		21.1
A0A8C2SZ06	Catenin beta 1 OS=Coturnix japonica OX=93934	CTNNB1	1	9	8111600	17464000	10356000	9247300	9163000	0	10209000	0	6	58943000																										0		Confident	75.701		23.9
A0A8C2YFT5	Cathepsin D OS=Coturnix japonica OX=93934	CTSD	1	7	0	0	18117000	7700800	7931900	28926000	25498000	8813900	6	93428000																										0		Confident	35.191		25.3
A0A8C2Y9F7	Cellular communication network factor 2 OS=Coturnix japonica OX=93934	CCN2	1	3	0	0	0	0	3661000	0	4290800	6736400	3	15499000																										0		Confident	2.1721		9.6
A0A8C2TIX4	Chymotrypsin like OS=Coturnix japonica OX=93934	CTRL	1	6	50668000	19193000	0	5377000	21477000	80432000	8421900	44707000	7	204000000																										0		Confident	55.583		33.9
A0A8C2T1E0	Chymotrypsin-like elastase family member 2A OS=Coturnix japonica OX=93934	LOC107323376	1	5	0	0	0	0	34406000	92666000	8883300	25186000	4	124000000																										0		Confident	138.83		18.3
A0A8C2YHF0	Envoplakin OS=Coturnix japonica OX=93934	EVPL	1	6	190000000	175000000	161000000	229000000	124000000	27090000	205000000	6296600	8	1120000000																										0		Confident	323.31		36.7
A0A8C2TT27	Epidermal differentiation protein OS=Coturnix japonica OX=93934 PE=4 SV=1	A0A8C2TT27	1	2	11149000	12202000	69526000	35053000	7415800	0	16363000	0	6	141000000																										0		Confident	4.9396		33.7
A0A8C2YCU6	Epidermal differentiation protein OS=Coturnix japonica OX=93934 PE=4 SV=1	A0A8C2TT27	1	3	7798700	8011500	28427000	9451500	0	0	11080000	0	5	79716000																										0		Confident	54.336		55.4
A0A8C2TSI7	EPS8 like 2 OS=Coturnix japonica OX=93934	EPS8L2	1	11	0	20641000	16051000	8435800	14120000	0	29619000	8706100	6	107000000																										0		Confident	49.987		19.8
A0A8C2TJ06	F-actin-capping protein subunit alpha OS=Coturnix japonica OX=93934	CAPZA2	1	2	0	0	0	0	0	2655300	2892600	3784500	3	11139000																										0		Confident	1.7832		8
A0A8C2TQ71	Filamin B OS=Coturnix japonica OX=93934	FLNB	1	11	5956900	5332600	5565300	4695600	5815300	5337200	5603200	6528400	8	43134000																										0		Confident	12.015		7.5
A0A8C2YGM1	Gamma-aminobutyric acid type A receptor alpha5 subunit OS=Coturnix japonica OX=93934	GABRA5	1	2	0	73812000	441000000	0	34663000	0	40382000	61684000	5	980000000																										0		Confident	1.1523		6.4
A0A8C2U7T4	Histidine kinase/HSP90-like ATPase domain-containing protein OS=Coturnix japonica OX=93934	HSP90B1	1	3	0	0	0	0	3724000	0	3026500	5153200	3	16378000																										0		Confident	2.8774		4.2
A0A8C2T9Y2	Histone H1.10 OS=Coturnix japonica OX=93934	LOC107312365	1	2	35698000	36107000	52484000	25560000	23107000	21890000	36487000	8865300	8	224000000																										0		Confident	13.577		31.4
A0A8C2SSS2	Ig-like domain-containing protein OS=Coturnix japonica OX=93934 PE=4 SV=1	A0A8C2SPY6	1	1	23762000	27165000	17388000	27371000	37436000	50207000	26385000	32665000	8	222000000																										0		Confident	29.322		34.8
A0A8C2Y5R9	Ig-like domain-containing protein OS=Coturnix japonica OX=93934 PE=4 SV=1	A0A8C2SPY6	1	0	38923000	20811000	23381000	47768000	25690000	26471000	16668000	35145000	8	321000000																										0		Confident	20.853		21.8
A0A8C2T5J3	Interferon alpha-inducible protein 6-like OS=Coturnix japonica OX=93934	LOC107309939	1	3	0	0	0	0	1882000	0	6233600	4859200	3	10627000																										0		Confident	2.8111		35.5
A0A8C2SMV1	IQ motif containing GTPase activating protein 1 OS=Coturnix japonica OX=93934	IQGAP1	1	14	10629000	11874000	10680000	9375900	9158600	8952000	12702000	7527300	8	65518000																										0		Confident	26.648		13.2
A0A8C2SME2	Joining chain of multimeric IgA and IgM OS=Coturnix japonica OX=93934	JCHAIN	1	3	0	0	0	6503700	6652000	6469300	0	6602400	4	59466000																										0		Confident	8.6062		27.7
A0A8C2SV31	Keratin 1 OS=Coturnix japonica OX=93934	KRT1	1	2	105000000	49931000	90263000	47585000	0	72069000	56262000	5797300	7	434000000																										0			303.36		19.2
A0A8C2U8M2	LIM domain 7 OS=Coturnix japonica OX=93934	LMO7	1	1	9747900	14214000	11855000	11603000	3857600	0	13980000	0	6	75324000																										0		Confident	15.192		11.3
A0A8C2TV25	Methanethiol oxidase OS=Coturnix japonica OX=93934	LOC107324578	1	9	20341000	37704000	20160000	8634300	10705000	12121000	21750000	10824000	8	112000000																										0		Confident	30.632		26.4
A0A8C2UF51	Myosin XVB OS=Coturnix japonica OX=93934 PE=3 SV=1	A0A8C2UF51	1	9	6684200	0	0	7701700	10833000	4665900	11895000	0	5	52023000																										0		Confident	12.264		8.7
A0A8C2SQH6	Neuroblast differentiation-associated protein AHNAK-like OS=Coturnix japonica OX=93934	LOC107307076	1	7	23558000	61593000	42592000	40311000	34974000	15920000	93869000	0	7	385000000																										0		Confident	17.091		45.2
A0A8C2Y5X0	Neuroblast differentiation-associated protein AHNAK-like OS=Coturnix japonica OX=93934	LOC107307076	1	30	442000000	704000000	677000000	651000000	497000000	283000000	1610000000	52946000	8	7050000000																										0		Confident	323.31		52.5
A0A8C2SSZ9	Nucleoside phosphorylase domain-containing protein OS=Coturnix japonica OX=93934 PE=4 SV=1	A0A8C2SSZ9	1	2	0	0	0	0	4398200	7269500	6974700	8101500	4	30099000																										0		Confident	11.557		7.7
A0A8C2TCL6	Osteopontin OS=Coturnix japonica OX=93934	SPP1	1	4	0	0	0	0	10311000	10149000	23540000	0	3	72168000																										0		Confident	48.516		13.7
A0A8C2U0R2	PDZ and LIM domain 1 OS=Coturnix japonica OX=93934	PDLIM1	1	5	0	0	0	0	4521300	0	12371000	3728900	3	37511000																										0		Confident	5.8886		15.3
A0A8C2TK21	Peptidyl-prolyl cis-trans isomerase OS=Coturnix japonica OX=93934 PE=3 SV=1	A0A8C2TK21	1	7	67490000	12058000	19201000	9863400	16561000	15425000	35623000	43539000	8	228000000																										0		Confident	219.81		59.2
A0A8C2TBA7	Peptidylglycine alpha-amidating monooxygenase OS=Coturnix japonica OX=93934	PAM	1	3	0	0	5458000	0	5559800	6153400	4935700	0	4	28570000																										0		Confident	2.7031		7.3
A0A8C2U2K3	Periplakin OS=Coturnix japonica OX=93934	PPL	1	2	786000000	870000000	753000000	714000000	554000000	107000000	706000000	55394000	8	4380000000																										0		Confident	323.31		61
A0A8C2Y930	Plakophilin 1 OS=Coturnix japonica OX=93934	PKP1	1	13	28465000	20372000	24174000	29885000	19785000	8724900	24015000	0	7	167000000																										0		Confident	19.292		22.6
A0A8C2TZ65	POF1B actin binding protein OS=Coturnix japonica OX=93934	POF1B	1	16	20336000	19999000	21730000	11761000	14504000	6940000	27145000	0	7	169000000																										0		Confident	55.35		39.1
A0A8C2T5P6	Poly(rC) binding protein 2 OS=Coturnix japonica OX=93934	PCBP2	1	5	9002700	15210000	9640500	6910600	11742000	0	23204000	6757600	7	85848000																										0		Confident	8.2592		21.5
A0A8C2TDY8	Prostate stem cell antigen OS=Coturnix japonica OX=93934	PSCA	1	3	0	13096000	15410000	10527000	9447400	8692200	0	10413000	6	54752000																										0		Confident	4.3108		27
A0A8C2Y7W8	RAB11B, member RAS oncogene family OS=Coturnix japonica OX=93934	RAB11B	1	2	0	3996700	0	0	5759000	4201300	0	4071700	4	39335000																										0		Confident	2.0325		11.4
A0A8C2UCC3	SAM and HD domain containing deoxynucleoside triphosphate triphosphohydrolase 1 OS=Coturnix japonica OX=93934	SAMHD1	1	15	74244000	64255000	46452000	33804000	40404000	17342000	47087000	57994000	8	345000000																										0		Confident	32.094		30.5
A0A8C2UA01	Spectrin alpha, non-erythrocytic 1 OS=Coturnix japonica OX=93934	SPTAN1	1	24	15339000	22379000	21408000	14091000	16506000	13792000	14204000	14792000	8	105000000																										0		Confident	68.295		14.7
A0A8C2Y743	SRCR domain-containing protein OS=Coturnix japonica OX=93934 PE=4 SV=1	A0A8C2Y743	1	3	0	3371600	0	0	0	80941000	2580900	5212200	4	37480000																										0		Confident	9.3445		12.5
A0A8C2TNX5	Terpene cyclase/mutase family member OS=Coturnix japonica OX=93934	LSS	1	3	0	0	0	1820500	2131400	2214100	3419500	0	4	13846000																										0		Confident	1.8943		5.8
A0A8C2TWZ4	Transgelin OS=Coturnix japonica OX=93934	TAGLN2	1	5	0	0	5992200	0	5955000	0	13252000	4503200	4	47261000																										0		Confident	7.5302		32.7
A0A8C2TFI8	Tripartite motif containing 29 OS=Coturnix japonica OX=93934	TRIM29	1	5	15165000	9355800	7882000	0	7637400	0	7511200	0	5	55935000																										0		Confident	12.147		11.4
A0A8C2U5G7	Trypsin II-P29-like OS=Coturnix japonica OX=93934	LOC107319244	1	0	67163000	44504000	14969000	10704000	99943000	175000000	27112000	98910000	8	474000000																										0		Confident	178.81		53.3
A0A8C2SQP2	Tubulin alpha chain OS=Coturnix japonica OX=93934	TUBA1A	1	4	40174000	35760000	35872000	33263000	36623000	31641000	65122000	47293000	8	314000000																										0		Confident	76.658		51.4
A0A8C2TGF3	Tubulin polymerization promoting protein family member 3 OS=Coturnix japonica OX=93934	TPPP3	1	4	0	6026600	6128900	6644100	5897900	3585200	20102000	0	6	55623000																										0		Confident	74.918		21
A0A8C2TB61	A0A8C2TB61_COTJA CREB3 regulatory factor OS=Coturnix japonica OX=93934	CREBRF	2										0		1	0	0	0	0	0	0	0	0	0	0	0	0	0	0	0	0	0	0	0	0	0	0	0	95177000	1	1030000000			2.1653		1.4
A0A8C2SY91	A0A8C2SY91_COTJA Early endosome antigen 1 OS=Coturnix japonica OX=93934	EEA1	2										0		2	0	0	0	0	0	0	0	0	0	0	0	0	0	0	0	0	0	0	0	0	2705000	0	0	0	1	6898900			4.036		1.7
A0A8C2TJ00	A0A8C2TJ00_COTJA Embigin OS=Coturnix japonica OX=93934	EMB	2										0		3	0	0	0	0	0	0	0	0	0	0	0	0	0	0	0	0	0	17715000	0	0	0	0	0	18212000	2	40625000			4.2861		11.5
A0A8C2TE13	A0A8C2TE13_COTJA Tubulin polymerization-promoting protein family member 2-like OS=Coturnix japonica OX=93934	LOC107306311	2										0		5	0	0	0	0	0	0	0	0	0	0	0	0	0	0	0	0	0	36804000	0	0	0	0	0	41714000	2	90686000			36.847		38.1
A0A8C2TXH8	A0A8C2TXH8_COTJA Hemoglobin subunit alpha-D OS=Coturnix japonica OX=93934	LOC107320986	2										0		8	0	0	0	0	0	0	0	0	0	0	0	0	0	0	0	0	46105000	0	0	0	47301000	0	0	0	2	181000000			76.955		78
A0A8C2TGV5	A0A8C2TGV5_COTJA Catenin alpha 1 OS=Coturnix japonica OX=93934	CTNNA1	2										0		3	0	0	0	0	0	0	0	0	0	0	0	0	0	0	0	3805500	4094400	0	0	0	4103100	0	0	0	3	28177000			5.8058		3.9
A0A8C2T4B5	A0A8C2T4B5_COTJA ATP synthase F1 subunit epsilon OS=Coturnix japonica OX=93934	ATP5F1E	2										0		1	0	0	0	0	0	0	0	0	0	0	0	0	0	0	0	0	0	0	0	0	0	0	0	3564100	1	4026900			2.6693		17.5
A0A8C2TPB7	A0A8C2TPB7_COTJA Hydroxyacyl-CoA dehydrogenase trifunctional multienzyme complex subunit beta OS=Coturnix japonica OX=93934	HADHB	2										0		4	0	0	0	0	0	0	0	0	0	0	0	0	0	0	0	0	0	11056000	0	0	0	0	0	11751000	2	25790000			9.2634		9.5
A0A8C2SMU2	A0A8C2SMU2_COTJA Acrosin OS=Coturnix japonica OX=93934	ACR	2										0		3	0	0	0	0	0	0	0	0	0	0	0	0	0	0	0	0	0	38291000	0	0	0	0	0	43578000	2	92562000			80.673		11.8
A0A8C2UJD7	A0A8C2UJD7_COTJA IQ motif containing B1 OS=Coturnix japonica OX=93934	IQCB1	2										0		1	0	0	0	0	0	0	0	0	0	0	0	0	0	0	0	0	1523700	0	0	0	0	0	0	0	1	2896200			1.9608		1.3
A0A8C2T0M8	A0A8C2T0M8_COTJA Follistatin like 4 OS=Coturnix japonica OX=93934	FSTL4	2										0		1	0	0	0	0	0	0	0	0	0	0	0	0	0	0	0	0	0	0	1970500	0	0	0	0	0	1	6226600			-2		1.3
A0A8C2YCK3	A0A8C2YCK3_COTJA Cell cycle exit and neuronal differentiation 1 OS=Coturnix japonica OX=93934	CEND1	2										0		1	0	0	0	0	0	0	0	0	0	0	0	0	0	0	0	0	0	6171300	0	0	0	0	0	0	1	6982400			3.8554		10.2
A0A8C2TW50	A0A8C2TW50_COTJA ATP binding cassette subfamily A member 13 OS=Coturnix japonica OX=93934	ABCA13	2										0		1	0	0	0	0	0	0	0	0	0	0	0	0	0	0	0	0	0	0	0	0	0	6954100	0	0	1	27554000			4.2905		0.2
A0A8C2TC04	A0A8C2TC04_COTJA E3 ubiquitin-protein ligase HECTD3-like OS=Coturnix japonica OX=93934	LOC107317447	2										0		1	0	0	0	0	0	0	0	0	0	0	0	0	0	0	0	0	0	0	0	0	0	0	0	15272000	1	456000000			1.8292		1.8
A0A1D9CQQ6	A0A1D9CQQ6_COTJA Cytochrome c oxidase subunit 2 OS=Coturnix japonica OX=93934	COII	2										0		3	0	0	0	0	0	0	0	0	0	0	0	0	0	0	0	0	0	16311000	0	0	0	0	0	10465000	2	36493000			11.135		22.5
A0A8C2YDP3	A0A8C2YDP3_COTJA Kinesin light chain OS=Coturnix japonica OX=93934	KLC4	2										0		2	0	0	0	0	0	0	0	0	0	0	0	0	0	0	0	0	0	0	0	0	3111700	0	0	0	1	8139400			2.3114		5
A0A8C2TB14	A0A8C2TB14_COTJA AFG3 like matrix AAA peptidase subunit 2 OS=Coturnix japonica OX=93934	AFG3L2	2										0		2	0	0	0	0	0	0	0	0	0	0	0	0	0	0	0	0	0	0	0	0	0	0	0	1176700	1	3125000			2.2685		2.4
A0A8C2UFX8	A0A8C2UFX8_COTJA Brain-specific angiogenesis inhibitor 1-associated protein 2 OS=Coturnix japonica OX=93934	BAIAP2	2										0		2	0	0	0	0	0	0	0	0	0	0	0	0	0	0	0	0	3910400	0	0	0	3921500	0	0	0	2	25249000			3.7186		5.4
A0A8C2UBI6	A0A8C2UBI6_COTJA Fibrinogen-like protein 1 OS=Coturnix japonica OX=93934	LOC107308192	2										0		1	0	0	0	0	0	0	0	0	0	0	0	0	0	0	0	0	0	0	0	0	0	0	20581000	0	1	97573000			-2		3.3
A0A8C2TPT5	A0A8C2TPT5_COTJA Acetyltransferase component of pyruvate dehydrogenase complex OS=Coturnix japonica OX=93934	DLAT	2										0		4	0	0	0	0	0	0	0	0	0	0	0	0	0	0	0	0	0	29244000	0	0	0	0	0	0	1	48437000			7.0678		4.5
A0A8C2TM78	A0A8C2TM78_COTJA glutamate dehydrogenase [NAD(P)(+)] OS=Coturnix japonica OX=93934	GLUD1	2										0		2	0	0	0	0	0	0	0	0	0	0	0	0	0	0	0	0	0	0	0	0	0	0	0	4191800	1	4736100			2.8329		4.9
A0A8C2TG60	A0A8C2TG60_COTJA hexokinase OS=Coturnix japonica OX=93934	HK3	2										0		9	0	0	0	0	0	0	0	0	0	0	0	0	0	0	0	0	0	34299000	0	0	0	0	0	37909000	2	81638000			22.872		14.1
A0A8C2SQG0	A0A8C2SQG0_COTJA ATP synthase subunit f, mitochondrial OS=Coturnix japonica OX=93934	ATP5MF	2										0		1	0	0	0	0	0	0	0	0	0	0	0	0	0	0	0	0	0	0	0	0	0	0	0	12770000	1	27031000			7.2345		15.2
A0A8C2STE4	A0A8C2STE4_COTJA creatine kinase OS=Coturnix japonica OX=93934	CKB	2										0		5	0	0	0	0	0	0	0	0	0	0	0	0	0	0	0	0	0	39855000	0	0	0	0	0	43983000	2	95287000			113.17		18.4
A0A8C2U9L0	A0A8C2U9L0_COTJA Dihydrolipoyllysine-residue succinyltransferase component of 2-oxoglutarate dehydrogenase complex, mitochondrial OS=Coturnix japonica OX=93934	DLST	2										0		1	0	0	0	0	0	0	0	0	0	0	0	0	0	0	0	0	0	1439600	0	0	0	0	0	0	1	1628800			21.054		3.7
A0A8C2YBI5	A0A8C2YBI5_COTJA ATP synthase subunit e, mitochondrial OS=Coturnix japonica OX=93934	ATP5ME	2										0		3	0	0	0	0	0	0	0	0	0	0	0	0	0	0	0	0	0	38174000	0	0	5580100	0	0	42124000	3	104000000			6.4765		50.7
A0A8C2U030	A0A8C2U030_COTJA Dynein axonemal light intermediate chain 1 OS=Coturnix japonica OX=93934	DNALI1	2										0		3	0	0	0	0	0	0	0	0	0	0	0	0	0	0	0	0	0	0	0	0	0	6065600	0	0	1	8847200			3.9892		12.2
P19631	ADH1_COTJA Alcohol dehydrogenase 1 OS=Coturnix japonica OX=93934	ADH1	2										0		2	0	0	0	0	0	0	0	0	0	0	0	0	0	0	0	0	2457700	0	0	0	0	0	0	0	1	6993700			2.7561		6.4
A0A8C2TLG1	A0A8C2TLG1_COTJA CDGSH iron sulfur domain 1 OS=Coturnix japonica OX=93934	CISD1	2										0		1	0	0	0	0	0	0	0	0	0	0	0	0	0	0	0	0	0	0	0	0	0	0	0	11018000	1	22475000			3.1978		12
A0A8C2TP00	A0A8C2TP00_COTJA Acyl-CoA dehydrogenase family member 9 OS=Coturnix japonica OX=93934	ACAD9	2										0		3	0	0	0	0	0	0	0	0	0	0	0	0	0	0	0	0	0	0	0	0	0	0	0	5048800	1	5704400			4.4132		5.4
A0A8C2T8Q7	A0A8C2T8Q7_COTJA glutathione transferase OS=Coturnix japonica OX=93934	LOC107312131	2										0		1	0	0	0	0	0	0	0	0	0	0	0	0	0	0	0	0	0	0	0	0	0	17672000	11728000	0	2	84421000			19.74		12.2
A0A8C2Y7R5	A0A8C2Y7R5_COTJA ADP ribosylation factor interacting protein 1 OS=Coturnix japonica OX=93934	ARFIP1	2										0		2	0	0	0	0	0	0	0	0	0	0	0	0	0	0	0	0	3529200	0	0	0	0	0	0	0	1	6708300			2.2455		7.2
A0A8C2U1P7	A0A8C2U1P7_COTJA Actin related protein 2/3 complex subunit 4 OS=Coturnix japonica OX=93934	ARPC4	2										0		3	0	0	0	0	0	0	0	0	0	0	0	0	0	0	0	0	0	0	0	0	5421500	0	6064700	0	2	37321000			4.1092		14
A0A8C2SXI7	A0A8C2SXI7_COTJA Heat shock protein family A (Hsp70) member 13 OS=Coturnix japonica OX=93934	HSPA13	2										0		5	0	0	0	0	0	0	0	0	0	0	0	0	0	0	0	3890200	3365900	0	0	0	0	0	0	0	2	31480000			5.4409		13
A0A8C2SZ88	A0A8C2SZ88_COTJA Dynactin subunit 3 OS=Coturnix japonica OX=93934	DCTN3	2										0		1	0	0	0	0	0	0	0	0	0	0	0	0	0	0	0	0	0	0	0	0	0	0	1023500	0	1	6841100			3.217		6.2
A0A8C2U1N2	A0A8C2U1N2_COTJA glycerol kinase OS=Coturnix japonica OX=93934	GK	2										0		5	0	0	0	0	0	0	0	0	0	0	0	0	0	0	0	0	0	32129000	0	0	0	0	0	47995000	2	90568000			22.385		12
A0A8C2TM45	A0A8C2TM45_COTJA enoyl-CoA hydratase OS=Coturnix japonica OX=93934	HADHA	2										0		3	0	0	0	0	0	0	0	0	0	0	0	0	0	0	0	0	0	0	0	0	0	0	0	9628900	1	13628000			6.2226		7.5
A0A8C2Y888	A0A8C2Y888_COTJA Cytochrome c oxidase subunit 7A2, mitochondrial OS=Coturnix japonica OX=93934	COX7A2	2										0		2	0	0	0	0	0	0	0	0	0	0	0	0	0	0	0	0	0	33470000	0	0	0	0	0	0	1	91618000			3.2053		27.7
A0A8C2UBJ3	A0A8C2UBJ3_COTJA Conserved oligomeric Golgi complex subunit 6 OS=Coturnix japonica OX=93934	COG6	2										0		1	0	0	0	0	0	0	0	0	0	0	0	0	0	0	0	0	0	0	0	0	0	0	0	2769200	1	41645000			2.1009		2.6
A0A8C2SNN1	A0A8C2SNN1_COTJA Epithelial cell adhesion molecule OS=Coturnix japonica OX=93934	EPCAM	2										0		2	0	0	0	0	0	0	0	0	0	0	0	0	0	0	0	0	0	2445200	0	0	0	0	0	0	1	49717000			4.1029		7.8
A0A8C2U113	A0A8C2U113_COTJA Hemoglobin subunit alpha-A OS=Coturnix japonica OX=93934	LOC107320982	2										0		2	0	0	0	0	0	0	0	0	0	0	0	0	0	0	0	0	8722200	0	0	0	8718200	0	0	0	2	33769000			40.847		15.5
A0A8C2YCH6	A0A8C2YCH6_COTJA Cytochrome c oxidase subunit OS=Coturnix japonica OX=93934	COX6A1	2										0		2	0	0	0	0	0	0	0	0	0	0	0	0	0	0	0	0	0	4427900	0	0	0	0	0	0	1	7256100			3.2635		36
A0A8C2T9F2	A0A8C2T9F2_COTJA Glutamate--cysteine ligase OS=Coturnix japonica OX=93934	GCLC	2										0		2	0	0	0	0	0	0	0	0	0	0	0	0	0	0	0	0	0	0	0	0	0	0	1477900	0	1	10228000			4.419		4.7
A0A8C2YGI6	A0A8C2YGI6_COTJA Aspartate aminotransferase OS=Coturnix japonica OX=93934	GOT1	2										0		2	0	0	0	0	0	0	0	0	0	0	0	0	0	0	0	0	0	0	0	0	0	0	0	2115700	1	2390500			3.7458		3.7
A0A8C2U368	A0A8C2U368_COTJA Forkhead box M1 OS=Coturnix japonica OX=93934	FOXM1	2										0		1	0	0	0	0	0	0	0	0	0	0	4740000000	0	0	0	0	0	0	0	0	0	0	0	0	0	1	12700000000			2.669		2.7
A0A8C2SNF4	A0A8C2SNF4_COTJA Calmodulin 1 OS=Coturnix japonica OX=93934	CALM1	2										0		1	0	0	0	0	0	0	0	0	0	0	0	0	0	0	0	0	0	0	0	0	0	0	0	861790	1	973700			2.1677		6.2
A0A8C2SLJ8	A0A8C2SLJ8_COTJA creatine kinase OS=Coturnix japonica OX=93934	CKMT2	2										0		1	0	0	0	0	0	0	0	0	0	0	0	0	0	0	0	0	0	0	0	0	0	0	0	2916800	1	3295600			1.8243		4.2
A0A8C2U0T2	A0A8C2U0T2_COTJA Alpha-actinin-1 OS=Coturnix japonica OX=93934	LOC107314914	2										0		5	0	0	0	0	0	0	0	0	0	0	0	0	0	0	0	0	8920100	0	0	0	7186500	0	8190000	0	3	48430000			32.325		11.3
A0A8C2SZG8	A0A8C2SZG8_COTJA Calcium binding protein 39 OS=Coturnix japonica OX=93934	CAB39	2										0		2	0	0	0	0	0	0	0	0	0	0	0	0	0	0	0	0	3857500	0	0	0	0	0	5094500	0	2	21919000			3.835		6.5
A0A8C2YBF1	A0A8C2YBF1_COTJA Cytochrome c oxidase subunit 5B, mitochondrial OS=Coturnix japonica OX=93934	COX5B	2										0		2	0	0	0	0	0	0	0	0	0	0	0	0	0	0	0	0	0	9530200	0	0	0	0	0	0	1	10783000			2.1371		16.4
A0A8C2U227	A0A8C2U227_COTJA E2F transcription factor 7 OS=Coturnix japonica OX=93934	E2F7	2										0		1	0	0	0	0	0	0	0	0	0	0	0	0	0	0	0	0	0	26582000	0	0	0	0	0	0	1	90378000			-2		1.6
A0A8C2TU72	A0A8C2TU72_COTJA Farnesyl pyrophosphate synthase OS=Coturnix japonica OX=93934	FDPS	2										0		1	0	0	0	0	0	0	0	0	0	0	0	0	0	0	0	0	0	0	0	0	0	0	1337300	0	1	7105100			14.57		3.6
A0A8C2SPL4	A0A8C2SPL4_COTJA Cytochrome c oxidase subunit 6C OS=Coturnix japonica OX=93934	LOC107310447	2										0		3	0	0	0	0	0	0	0	0	0	0	0	0	0	0	0	0	0	0	0	0	0	0	0	34504000	1	45815000			3.7935		38
A0A8C2YBH9	A0A8C2YBH9_COTJA Anterior gradient 2, protein disulphide isomerase family member OS=Coturnix japonica OX=93934	AGR2	2										0		2	0	0	0	0	0	0	0	0	0	0	0	0	0	0	0	0	3064100	0	0	0	0	0	0	0	1	8911600			2.2025		11.6
A0A8C2YHE7	A0A8C2YHE7_COTJA Envoplakin OS=Coturnix japonica OX=93934	EVPL	2										0		12	0	0	0	0	0	0	0	0	0	0	0	0	0	0	0	0	5307000	0	0	0	5802100	0	10849000	0	3	50582000			29.825		5.6
A0A8C2T7H9	A0A8C2T7H9_COTJA DRBM domain-containing protein OS=Coturnix japonica OX=93934 PE=4 SV=1	A0A8C2T7H9	2										0		1	0	0	0	0	0	0	0	0	0	0	0	0	0	3577900	0	0	0	0	0	0	0	0	0	0	1	2931600			-2		18.6
P30893	HBB_COTJA Hemoglobin subunit beta OS=Coturnix japonica OX=93934	HBB	2										0		6	0	0	0	0	0	0	0	0	0	0	0	0	0	0	0	0	27231000	0	0	0	0	0	0	0	1	73090000			7.0145		43.2
A0A8C2SPL6	A0A8C2SPL6_COTJA Immunoglobulin V-set domain-containing protein OS=Coturnix japonica OX=93934 PE=4 SV=1	A0A8C2SPL6	2										0		1	0	0	0	0	0	0	0	0	0	0	0	0	0	0	0	0	0	0	0	0	8327200	0	0	0	1	98468000			33.226		29.1
A0ZT13	A0ZT13_COTJA 78 kDa glucose-regulated protein OS=Coturnix japonica OX=93934	HSPA5	2										0		8	0	0	0	0	0	0	0	0	0	0	0	0	0	0	0	0	0	0	0	0	9649000	0	8958600	0	2	66398000			29.159		17.9
A0A8C2SXY1	A0A8C2SXY1_COTJA Keratin 222 OS=Coturnix japonica OX=93934	KRT222	2										0		1	0	0	0	0	0	0	0	0	0	0	0	0	0	0	0	0	0	0	0	0	3548400	0	0	0	1	16655000			3.475		3.3
A0A8C2Y8M0	A0A8C2Y8M0_COTJA Cytochrome c oxidase subunit 5A, mitochondrial OS=Coturnix japonica OX=93934	COX5A	2										0		2	0	0	0	0	0	0	0	0	0	0	0	0	0	0	0	0	0	11087000	0	0	0	0	0	0	1	21108000			7.1675		16.4
A0A8C2TMV3	A0A8C2TMV3_COTJA Cytochrome c OS=Coturnix japonica OX=93934	LOC107309196	2										0		4	0	0	0	0	0	0	0	0	0	0	0	0	0	0	0	0	0	0	0	0	0	0	0	41459000	1	96963000			9.4341		32.4
A0A8C2T4D5	A0A8C2T4D5_COTJA Coiled-coil domain containing 102B OS=Coturnix japonica OX=93934	CCDC102B	2										0		1	0	0	0	0	0	0	0	0	0	0	0	0	0	0	0	0	0	0	0	0	0	0	20582000	0	1	128000000			2.6419		2.3
A0A8C2U9C3	A0A8C2U9C3_COTJA Carbohydrate sulfotransferase OS=Coturnix japonica OX=93934	CHST11	2										0		1	0	0	0	0	0	0	0	0	0	0	0	0	0	0	0	0	0	0	0	0	0	0	1711800	0	1	5218000			1.906		6.3
A0A8C2YCN2	A0A8C2YCN2_COTJA Galectin OS=Coturnix japonica OX=93934	LGALS1	2										0		1	0	0	0	0	0	0	0	0	0	0	0	0	0	0	0	0	0	0	0	0	0	0	1417500	0	1	2630200			1.8112		8.9
A0A8C2TUE0	A0A8C2TUE0_COTJA Methanethiol oxidase OS=Coturnix japonica OX=93934	LOC107324579	2										0		3	0	0	0	0	0	0	0	0	0	0	0	0	0	0	0	0	2771900	0	0	0	0	0	0	0	1	7659900			3.4096		6.8
A0A8C2T567	A0A8C2T567_COTJA Actin, cytoplasmic type 5 OS=Coturnix japonica OX=93934	LOC107318625	2										0		0	0	0	0	0	0	0	0	0	0	0	0	0	0	0	0	13831000	24624000	0	0	0	0	0	0	0	2	226000000			60.063		43.4
A0A8C2T982	A0A8C2T982_COTJA Cytochrome b5 OS=Coturnix japonica OX=93934	CYB5A	2										0		2	0	0	0	0	0	0	0	0	0	0	0	0	0	0	0	0	0	0	0	0	1514000	0	0	0	1	14284000			2.3479		18.1
A0A8C2TSH9	A0A8C2TSH9_COTJA Histone H2A OS=Coturnix japonica OX=93934	LOC107319847	2										0		2	0	0	0	0	0	0	0	0	0	0	0	0	0	0	0	15994000	13351000	0	0	0	0	0	13444000	0	3	127000000			3.802		22.2
A0A8C2TT37	A0A8C2TT37_COTJA Ras-related protein Rab-11A-like OS=Coturnix japonica OX=93934	LOC107324334	2										0		1	0	0	0	0	0	0	0	0	0	0	0	0	0	0	0	0	0	0	0	0	4810200	0	0	0	1	28683000			2.3454		11.2
A0A8C2T3S6	A0A8C2T3S6_COTJA Carnosine dipeptidase 2 OS=Coturnix japonica OX=93934	CNDP2	2										0		1	0	0	0	0	0	0	0	0	0	0	0	0	0	0	0	0	0	0	0	0	1281900	0	0	0	1	2538600			4.852		2.5
A0A8C2TXB9	A0A8C2TXB9_COTJA Cingulin like 1 OS=Coturnix japonica OX=93934	CGNL1	2										0		4	0	0	0	0	0	0	0	0	0	0	0	0	0	0	0	0	0	0	0	0	2343500	0	2201700	0	2	12593000			6.0577		3.3
A0A8C2T1B9	A0A8C2T1B9_COTJA Acrosin-like OS=Coturnix japonica OX=93934	LOC107306626	2										0		4	0	0	0	0	0	0	0	0	0	0	0	0	0	0	0	0	0	22726000	0	0	0	0	0	24692000	2	53618000			5.509		9.7
A0A8C2SWB8	A0A8C2SWB8_COTJA 10 kDa heat shock protein, mitochondrial OS=Coturnix japonica OX=93934	HSPE1	2										0		3	0	0	0	0	0	0	0	0	0	0	0	0	0	0	0	0	0	8400700	0	0	0	0	0	13032000	2	25637000			4.6669		35.6
A0A8C2SW40	A0A8C2SW40_COTJA LLGL scribble cell polarity complex component 1 OS=Coturnix japonica OX=93934	LLGL1	2										0		1	0	0	0	0	0	0	0	0	0	0	0	0	0	0	0	0	0	3419900	0	0	0	0	0	0	1	274000000			1.8765		0.9
A0A8C2Y819	A0A8C2Y819_COTJA Histone H3 OS=Coturnix japonica OX=93934	LOC107306773	2										0		2	0	0	0	0	0	0	0	0	0	0	0	0	0	0	0	0	5585700	0	0	0	0	0	0	0	1	10617000			2.1296		17.8
A0A8C2TFR5	A0A8C2TFR5_COTJA Dynein axonemal heavy chain 8 OS=Coturnix japonica OX=93934	DNAH8	2										0		2	0	0	0	0	0	0	0	0	0	0	0	0	0	0	0	0	0	0	0	0	0	0	0	4768500	1	5387700			1.8649		0.6
A0A8C2T7E7	A0A8C2T7E7_COTJA Ankyrin repeat domain 12 OS=Coturnix japonica OX=93934	ANKRD12	2										0		1	0	0	0	0	0	0	0	0	0	0	0	0	0	0	0	0	0	58618000	0	0	0	0	0	0	1	412000000			-2		0.9
A0A8C2TGN2	A0A8C2TGN2_COTJA Stress-70 protein, mitochondrial OS=Coturnix japonica OX=93934	HSPA9	2										0		3	0	0	0	0	0	0	0	0	0	0	0	0	0	0	0	0	0	0	0	0	0	0	0	5845200	1	11225000			8.3093		5.9
A0A8C2Y835	A0A8C2Y835_COTJA Chymotrypsin-like elastase family member 2A OS=Coturnix japonica OX=93934	LOC107323376	2										0		2	0	0	0	0	0	0	1875400	0	0	0	0	0	0	0	0	0	0	0	0	0	0	0	0	0	1	11539000			3.0079		10.1
A0A8C2TVY7	A0A8C2TVY7_COTJA Ovalbumin OS=Coturnix japonica OX=93934	LOC107309565	2										0		2	0	0	0	0	0	0	0	0	0	0	4192800	0	0	0	0	0	0	0	0	0	0	0	0	0	1	6159100			2.2112		6.8
A0A8C2U9U8	A0A8C2U9U8_COTJA Importin 5 OS=Coturnix japonica OX=93934	IPO5	2										0		2	0	0	0	0	0	0	0	0	0	0	0	0	0	0	0	0	2233600	0	0	0	0	0	0	0	1	7629400			2.0235		2.1
A0A8C2YH02	A0A8C2YH02_COTJA Homer scaffold protein 2 OS=Coturnix japonica OX=93934	HOMER2	2										0		5	0	0	0	0	0	0	0	0	0	0	0	0	0	0	0	3326900	0	0	0	0	0	0	0	0	1	13383000			5.1493		15.4
A0A8C2T598	A0A8C2T598_COTJA Aspartate aminotransferase OS=Coturnix japonica OX=93934	GOT2	2										0		5	0	0	0	0	0	0	0	0	0	0	0	0	0	0	0	0	0	14984000	0	0	0	0	0	17336000	2	36537000			40.526		15.6
A0A8C2T7V4	A0A8C2T7V4_COTJA Chitobiase OS=Coturnix japonica OX=93934	CTBS	2										0		2	0	0	0	0	0	0	0	0	0	0	0	0	0	0	0	0	0	0	0	0	0	0	1494300	0	1	4487200			4.5018		5.8
A0A8C2SXM5	A0A8C2SXM5_COTJA ATP synthase-coupling factor 6, mitochondrial OS=Coturnix japonica OX=93934	ATP5PF	2										0		3	0	0	0	0	0	0	0	0	0	0	0	0	0	0	0	0	0	0	0	0	0	0	0	18405000	1	31382000			6.6581		36.4
A0A8C2UE68	A0A8C2UE68_COTJA Glycerol-3-phosphate dehydrogenase OS=Coturnix japonica OX=93934	GPD2	2										0		8	0	0	0	0	0	0	0	0	0	0	0	0	0	0	0	0	0	14157000	0	0	0	0	0	13919000	2	31747000			35.918		16.8
A0A8C2SVN7	A0A8C2SVN7_COTJA Aconitase 1 OS=Coturnix japonica OX=93934	ACO1	2										0		1	0	0	0	0	0	0	0	0	0	0	0	0	0	0	0	0	979000000	0	0	0	0	0	0	0	1	1860000000			-2		1.3
A0A8C2Y880	A0A8C2Y880_COTJA Dihydrolipoyl dehydrogenase OS=Coturnix japonica OX=93934	DLD	2										0		4	0	0	0	0	0	0	0	0	0	0	0	0	0	0	0	0	0	9102500	0	0	0	0	0	11979000	2	23834000			31.392		6.3
A0A8C2T0B9	A0A8C2T0B9_COTJA Keratin, type I cytoskeletal 14-like OS=Coturnix japonica OX=93934	LOC107325273	2										0		3	0	0	0	0	0	0	0	0	0	0	0	0	0	0	0	0	9715700	0	0	0	0	0	0	0	1	59770000			146.38		21
A0A8C2TBM3	A0A8C2TBM3_COTJA Scaffold attachment factor B1-like OS=Coturnix japonica OX=93934	LOC107325404	2										0		2	0	0	0	0	0	0	0	0	0	0	0	0	0	0	0	0	0	0	0	0	0	0	0	26077000	1	72681000			2.816		3.8
A0A8C2SP90	A0A8C2SP90_COTJA Microtubule associated protein 1A OS=Coturnix japonica OX=93934	MAP1A	2										0		1	0	0	0	0	0	0	0	0	0	0	0	0	0	0	0	0	0	0	0	0	0	0	0	127000000	1	3830000000			2.3051		0.3
A0A8C2YDR7	A0A8C2YDR7_COTJA Protein MON2 homolog OS=Coturnix japonica OX=93934	MON2	2										0		1	0	0	0	0	0	0	0	0	0	0	0	0	0	0	0	0	0	490000000	0	0	0	0	0	0	1	554000000			-2		0.7
A0A8C2SQ37	A0A8C2SQ37_COTJA Mitochondrial pyruvate carrier OS=Coturnix japonica OX=93934	MPC2	2										0		3	0	0	0	0	0	0	0	0	0	0	0	0	0	0	0	0	0	0	0	0	0	0	0	2519700	1	21971000			17.614		20.8
A0A8C2TWJ5	A0A8C2TWJ5_COTJA Myosin heavy chain 11 OS=Coturnix japonica OX=93934	MYH11	2										0		1	0	0	0	0	0	0	0	0	0	0	0	0	0	0	0	0	0	0	0	0	0	0	9169800	0	1	43564000			2.3235		2.6
A0A8C2SWR0	A0A8C2SWR0_COTJA N-acetylated-alpha-linked acidic dipeptidase 2-like OS=Coturnix japonica OX=93934	NAALAD2	2										0		1	0	0	0	0	0	0	0	0	0	0	0	0	0	0	0	0	0	0	0	0	0	0	4318200	0	1	25231000			2.7598		2.7
A0A8C2TX57	A0A8C2TX57_COTJA Nucleosome assembly protein 1 like 1 OS=Coturnix japonica OX=93934	NAP1L1	2										0		2	0	0	0	0	0	0	0	0	0	0	0	0	0	0	0	0	0	0	0	0	3795400	0	0	0	1	12266000			2.4975		7.1
A0A8C2TIY0	A0A8C2TIY0_COTJA NADH dehydrogenase [ubiquinone] 1 alpha subcomplex subunit 13 OS=Coturnix japonica OX=93934	NDUFA13	2										0		3	0	0	0	0	0	0	0	0	0	0	0	0	0	0	0	0	0	0	0	0	0	0	0	13845000	1	24636000			9.1279		22.9
A0A8C2YB59	A0A8C2YB59_COTJA NDUFA4 mitochondrial complex associated OS=Coturnix japonica OX=93934	NDUFA4	2										0		1	0	0	0	0	0	0	0	0	0	0	0	0	0	0	0	0	0	19238000	0	0	0	0	0	0	1	21766000			13.747		14.5
A0A8C2TMM4	A0A8C2TMM4_COTJA NADH dehydrogenase [ubiquinone] 1 alpha subcomplex subunit 5 OS=Coturnix japonica OX=93934	NDUFA5	2										0		2	0	0	0	0	0	0	0	0	0	0	0	0	0	0	0	0	0	5122400	0	0	0	0	0	5944200	2	12512000			27.775		19
A0A8C2T9D3	A0A8C2T9D3_COTJA NADH dehydrogenase [ubiquinone] 1 alpha subcomplex subunit 6 OS=Coturnix japonica OX=93934	NDUFA6	2										0		2	0	0	0	0	0	0	0	0	0	0	0	0	0	0	0	0	0	5863900	0	0	0	0	0	0	1	9149700			2.8658		22.1
A0A8C2Y7L6	A0A8C2Y7L6_COTJA NADH dehydrogenase [ubiquinone] 1 beta subcomplex subunit 10 OS=Coturnix japonica OX=93934	NDUFB10	2										0		2	0	0	0	0	0	0	0	0	0	0	0	0	0	0	0	0	0	0	0	0	0	0	0	19430000	1	39231000			9.6127		12
A0A8C2TWM7	A0A8C2TWM7_COTJA NADH dehydrogenase [ubiquinone] 1 beta subcomplex subunit 3 OS=Coturnix japonica OX=93934	NDUFB3	2										0		2	0	0	0	0	0	0	0	0	0	0	0	0	0	0	0	0	0	16423000	0	0	0	0	0	0	1	31772000			3.9658		21.4
A0A8C2U3E9	A0A8C2U3E9_COTJA NADH dehydrogenase [ubiquinone] 1 beta subcomplex subunit 4 OS=Coturnix japonica OX=93934	NDUFB4	2										0		1	0	0	0	0	0	0	0	0	0	0	0	0	0	0	0	0	0	0	0	0	0	0	0	2739400	1	6069200			1.8644		12.3
A0A8C2SNP8	A0A8C2SNP8_COTJA NADH dehydrogenase [ubiquinone] 1 beta subcomplex subunit 7 OS=Coturnix japonica OX=93934	NDUFB7	2										0		2	0	0	0	0	0	0	0	0	0	0	0	0	0	0	0	0	0	0	0	0	0	0	0	9935300	1	11225000			22.957		17.6
A0A8C2T1B0	A0A8C2T1B0_COTJA NADH dehydrogenase [ubiquinone] 1 beta subcomplex subunit 9 OS=Coturnix japonica OX=93934	NDUFB9	2										0		1	0	0	0	0	0	0	0	0	0	0	0	0	0	0	0	0	0	4036100	0	0	0	0	0	0	1	4566600			5.7663		5.2
A0A8C2TWY6	A0A8C2TWY6_COTJA NADH-ubiquinone oxidoreductase 75 kDa subunit, mitochondrial OS=Coturnix japonica OX=93934	NDUFS1	2										0		2	0	0	0	0	0	0	0	0	0	0	0	0	0	0	0	0	0	0	0	0	0	0	0	6068600	1	8064100			5.5031		4.7
A0A8C2YAU3	A0A8C2YAU3_COTJA NADH dehydrogenase [ubiquinone] iron-sulfur protein 3, mitochondrial OS=Coturnix japonica OX=93934	NDUFS3	2										0		2	0	0	0	0	0	0	0	0	0	0	0	0	0	0	0	0	0	4472900	0	0	0	0	0	0	1	8733200			3.8091		10.1
A0A8C2Y940	A0A8C2Y940_COTJA NADH dehydrogenase [ubiquinone] flavoprotein 2, mitochondrial OS=Coturnix japonica OX=93934	NDUFV2	2										0		2	0	0	0	0	0	0	0	0	0	0	0	0	0	0	0	0	0	0	0	0	0	0	0	2452900	1	5161900			2.2452		7.9
A0A8C2YGQ2	A0A8C2YGQ2_COTJA Niban apoptosis regulator 2 OS=Coturnix japonica OX=93934	NIBAN2	2										0		2	0	0	0	0	0	0	0	0	0	0	0	0	0	0	0	0	0	0	0	0	0	0	878410	0	1	3593000			3.038		3
A0A8C2TZL3	A0A8C2TZL3_COTJA NmrA like redox sensor 1 OS=Coturnix japonica OX=93934	NMRAL1	2										0		3	0	0	0	0	0	0	0	0	0	0	0	0	0	0	0	0	9666700	0	0	0	0	0	0	0	1	22402000			7.7688		14.9
A0A8C2SPD5	A0A8C2SPD5_COTJA Aminopeptidase OS=Coturnix japonica OX=93934	NPEPPS	2										0		1	0	0	0	0	0	0	0	0	0	0	0	0	0	0	0	0	0	0	0	0	19409000	0	0	0	1	270000000			3.6122		2.8
A0A8C2SY93	A0A8C2SY93_COTJA Nuclear mitotic apparatus protein 1 OS=Coturnix japonica OX=93934	NUMA1	2										0		1	0	0	0	0	0	0	0	0	0	0	0	0	0	1396300	0	0	0	0	0	0	0	0	0	0	1	1144100			1.8592		0.6
A0A8C2SW01	A0A8C2SW01_COTJA Armadillo repeat containing 4 OS=Coturnix japonica OX=93934	ODAD2	2										0		2	0	0	0	0	0	0	0	0	0	0	0	0	0	0	0	0	0	0	0	0	0	0	0	4574000	1	5167900			2.9642		3.3
A0A8C2TP13	A0A8C2TP13_COTJA oxoglutarate dehydrogenase (succinyl-transferring) OS=Coturnix japonica OX=93934	OGDHL	2										0		2	0	0	0	0	0	0	0	0	0	0	0	0	0	0	0	0	0	979810	0	0	0	0	0	0	1	2068400			2.0221		2.5
A0A8C2U3K4	A0A8C2U3K4_COTJA Phosphodiesterase OS=Coturnix japonica OX=93934	PDE1A	2										0		1	0	0	0	0	0	0	0	0	0	0	0	161000000	0	0	0	0	0	0	0	0	0	0	0	0	1	89004000			-2		2.8
A0A8C2YFB9	A0A8C2YFB9_COTJA Pyruvate dehydrogenase E1 component subunit alpha OS=Coturnix japonica OX=93934	PDHA1	2										0		8	0	0	0	0	0	0	0	0	0	0	0	0	0	0	0	0	0	35680000	0	0	0	0	0	41181000	2	86907000			51.637		17.5
A0A8C2U2P0	A0A8C2U2P0_COTJA Pyruvate dehydrogenase E1 component subunit beta OS=Coturnix japonica OX=93934	PDHB	2										0		6	0	0	0	0	0	0	0	0	0	0	0	0	0	0	0	0	0	35592000	0	0	0	0	0	40944000	2	86529000			123.98		19.4
A0A8C2SNR2	A0A8C2SNR2_COTJA Protein disulfide-isomerase OS=Coturnix japonica OX=93934	PDIA3	2										0		3	0	0	0	0	0	0	0	0	0	0	0	0	0	0	0	0	1079100	0	0	0	0	0	0	0	1	3251700			3.3801		5.7
A0A8C2YGC5	A0A8C2YGC5_COTJA Prohibitin OS=Coturnix japonica OX=93934	PHB1	2										0		1	0	0	0	0	0	0	0	0	0	0	0	0	0	0	0	0	0	0	0	0	0	0	0	969930	1	1965100			2.8306		3.3
A0A8C2U2D4	A0A8C2U2D4_COTJA Prohibitin 2 OS=Coturnix japonica OX=93934	PHB2	2										0		2	0	0	0	0	0	0	0	0	0	0	0	0	0	0	0	0	524990	0	0	0	0	0	0	0	1	2719600			1.9815		6
A0A8C2SSR7	A0A8C2SSR7_COTJA Phosphoinositide phospholipase C OS=Coturnix japonica OX=93934	PLCZ1	2										0		3	0	0	0	0	0	0	0	0	0	0	0	0	0	0	0	0	0	0	0	0	0	0	0	2734500	1	6291300			6.2938		6.6
A0A8C2T3G0	A0A8C2T3G0_COTJA procollagen-lysine 5-dioxygenase OS=Coturnix japonica OX=93934	PLOD1	2										0		2	0	343800	0	0	0	0	0	0	0	0	0	0	0	0	0	0	0	0	0	0	0	0	0	0	1	1711500			2.7415		3.3
A0A0C5GFI5	A0A0C5GFI5_COTJA Peptidyl-prolyl cis-trans isomerase (Fragment) OS=Coturnix japonica OX=93934	PPIA	2										0		2	0	0	0	0	0	0	0	0	0	0	0	0	0	0	0	0	0	0	0	0	0	0	7578600	0	1	50367000			3.5455		16.7
A0A8C2SVK3	A0A8C2SVK3_COTJA Protein kinase C delta type OS=Coturnix japonica OX=93934	PRKCD	2										0		1	0	0	0	0	0	0	650770	0	0	0	0	0	0	0	0	0	0	0	0	0	0	0	0	0	1	737550			-2		1.2
A0A8C2THB5	A0A8C2THB5_COTJA DNA-dependent protein kinase catalytic subunit OS=Coturnix japonica OX=93934	PRKDC	2										0		1	0	0	0	0	0	0	0	0	0	0	0	0	0	0	0	0	0	0	0	0	0	0	0	16251000	1	65499000			-2		0.2
A0A8C2TPJ5	A0A8C2TPJ5_COTJA Serine protease 56 OS=Coturnix japonica OX=93934	PRSS56	2										0		1	0	0	0	0	0	0	0	0	0	0	0	0	0	0	0	0	0	0	0	0	1889100	0	0	0	1	3740900			5.2167		1
A0A8C2TPK2	A0A8C2TPK2_COTJA 26S proteasome non-ATPase regulatory subunit 1 OS=Coturnix japonica OX=93934	PSMD1	2										0		1	0	0	0	0	0	0	0	0	0	0	0	0	0	0	0	0	0	0	0	0	0	0	16633000	0	1	115000000			-2		0.9
A0A8C2TRE6	A0A8C2TRE6_COTJA Proteasome 26S subunit, non-ATPase 14 OS=Coturnix japonica OX=93934	PSMD14	2										0		1	0	0	0	0	0	0	0	0	0	0	0	0	0	0	0	0	0	0	0	0	0	0	7712500	0	1	333000000			-2		1.9
A0A8C2U3X9	A0A8C2U3X9_COTJA Pseudouridine 5-phosphatase OS=Coturnix japonica OX=93934	PUDP	2										0		5	0	0	0	0	0	0	0	0	0	0	0	0	0	0	0	0	0	17544000	0	0	0	0	0	19757000	2	42171000			9.791		24.3
Q90349	Q90349_COTCO Cytoskeletal tropomyosin OS=Coturnix coturnix OX=9091 PE=3 SV=1	Q90349	2										0		4	0	0	0	0	0	0	0	0	0	0	0	0	0	0	0	6453300	0	0	0	0	4618500	0	7155900	0	3	46696000			9.2376		46.8
A0A8C2UA81	A0A8C2UA81_COTJA Regulator of G protein signaling 10 OS=Coturnix japonica OX=93934	RGS10	2										0		1	0	0	0	0	0	0	0	0	0	0	0	0	0	0	0	0	0	0	0	0	0	0	14864000	0	1	591000000			64.886		2.9
A0A8C2TY18	A0A8C2TY18_COTJA RIB43A domain with coiled-coils 2 OS=Coturnix japonica OX=93934	RIBC2	2										0		1	0	0	0	0	0	0	0	0	0	0	0	0	0	0	0	0	0	0	0	0	0	0	0	1094000	1	1236100			14.054		2.6
A0A8C2U131	A0A8C2U131_COTJA 60S ribosomal protein L12 OS=Coturnix japonica OX=93934	RPL12	2										0		1	0	0	0	0	0	0	0	0	0	0	0	0	0	0	0	0	594490	0	0	0	0	0	0	0	1	1130000			2.892		9.5
Q7T3P4	Q7T3P4_COTJA Ribosomal protein L15 (Fragment) OS=Coturnix japonica OX=93934	rpl15	2										0		1	0	0	0	0	0	0	0	0	0	0	0	0	0	0	0	553070	0	0	0	0	0	0	0	0	1	821070			1.9755		6.6
A0A8C2U9X2	A0A8C2U9X2_COTJA 60S acidic ribosomal protein P2 OS=Coturnix japonica OX=93934	RPLP2	2										0		1	0	0	0	0	0	0	0	0	0	0	0	0	0	0	0	0	0	0	0	0	0	0	0	1091000	1	4241400			4.3241		12.1
A0A8C2U304	A0A8C2U304_COTJA Ribosomal protein S10 OS=Coturnix japonica OX=93934	RPS10	2										0		1	0	0	0	0	0	0	0	0	0	0	0	0	0	0	0	1250400	0	0	0	0	0	0	0	0	1	1856300			2.3235		6
A0A8C2SWM8	A0A8C2SWM8_COTJA Ribosome binding protein 1 OS=Coturnix japonica OX=93934	RRBP1	2										0		7	0	0	0	0	0	0	0	0	0	0	0	0	0	0	0	4975900	0	0	0	0	0	0	0	0	1	23036000			58.65		9.6
A0A8C2T479	A0A8C2T479_COTJA Rotatin OS=Coturnix japonica OX=93934	RTTN	2										0		1	0	0	0	0	0	0	0	0	0	0	0	0	0	0	0	0	1668800	0	0	0	0	0	0	0	1	3172100			-2		0.8
A0A8C2UCM8	A0A8C2UCM8_COTJA SAM and HD domain containing deoxynucleoside triphosphate triphosphohydrolase 1 OS=Coturnix japonica OX=93934	SAMHD1	2										0		7	0	0	0	0	0	0	0	0	0	0	0	0	0	0	0	0	12656000	0	0	0	9159400	0	11863000	0	3	74391000			10.074		16.1
A0A8C2TFW1	A0A8C2TFW1_COTJA SH3 domain containing GRB2 like 1, endophilin A2 OS=Coturnix japonica OX=93934	SH3GL1	2										0		1	0	0	0	0	0	0	0	0	0	0	0	0	0	0	0	0	0	0	0	0	0	0	1495500	0	1	13653000			2.1407		3.4
A0A8C2U187	A0A8C2U187_COTJA Solute carrier family 16 member 1 OS=Coturnix japonica OX=93934	SLC16A1	2										0		5	0	0	0	0	0	0	0	0	0	0	0	0	0	0	0	0	0	13692000	0	0	0	0	0	16701000	2	34363000			7.746		10.4
A0A8C2U5T5	A0A8C2U5T5_COTJA ADP/ATP translocase OS=Coturnix japonica OX=93934	SLC25A5	2										0		1	0	0	0	0	0	0	0	0	0	0	0	0	0	0	0	0	0	0	0	0	0	0	0	45410000	1	237000000			112.23		29.5
A0A8C2U276	A0A8C2U276_COTJA Solute carrier family 2, facilitated glucose transporter member 3 OS=Coturnix japonica OX=93934	SLC2A3	2										0		5	0	0	0	0	0	0	0	0	0	0	0	0	0	0	0	0	0	0	0	0	0	0	0	58229000	1	75767000			9.6779		9
A0A8C2Y833	A0A8C2Y833_COTJA Sperm acrosome associated 9 OS=Coturnix japonica OX=93934	SPACA9	2										0		2	0	0	0	0	0	0	0	0	0	0	0	0	0	0	0	0	0	0	0	0	0	0	0	15616000	1	20593000			3.2721		8.3
A0A8C2Y6Q4	A0A8C2Y6Q4_COTJA Sperm associated antigen 6 OS=Coturnix japonica OX=93934	SPAG6	2										0		3	0	0	0	0	0	0	0	0	0	0	0	0	0	0	0	0	0	4006400	0	0	0	0	0	0	1	11923000			4.3466		8.1
A0A8C2THB3	A0A8C2THB3_COTJA Serine peptidase inhibitor, Kazal type 2 OS=Coturnix japonica OX=93934	SPINK2	2										0		2	0	0	0	0	0	0	0	0	0	0	0	0	0	0	0	0	0	0	0	0	0	0	0	5837400	1	6595400			3.0807		13.7
A0A8C2UEX4	A0A8C2UEX4_COTJA Short transmembrane mitochondrial protein 1 OS=Coturnix japonica OX=93934	STMP1	2										0		1	0	0	0	0	0	0	0	0	0	0	0	0	0	0	0	0	0	0	0	0	0	0	0	70479000	1	158000000			156.89		4.1
A0A8C2TGP7	A0A8C2TGP7_COTJA Transgelin OS=Coturnix japonica OX=93934	TAGLN	2										0		1	0	0	0	0	0	0	0	0	0	0	0	0	0	0	0	0	0	5646400	0	0	0	0	0	0	1	6388600			1.9768		4.5
A0A8C2UCB0	A0A8C2UCB0_COTJA Tektin OS=Coturnix japonica OX=93934	TEKT1	2										0		2	0	0	0	0	0	0	0	0	0	0	0	0	0	0	0	0	0	5279700	0	0	0	0	0	0	1	11086000			15.92		5.5
A0A8C2UE74	A0A8C2UE74_COTJA Tektin OS=Coturnix japonica OX=93934	TEKT3	2										0		8	0	0	0	0	0	0	0	0	0	0	0	0	0	0	0	0	0	38079000	0	0	0	0	0	41487000	2	89958000			91.214		21.8
A0A8C2SZB1	A0A8C2SZB1_COTJA Tektin OS=Coturnix japonica OX=93934	TEKT4	2										0		4	0	0	0	0	0	0	0	0	0	0	0	0	0	0	0	0	0	10892000	0	0	0	0	0	13104000	2	27126000			56.885		10.3
A0A8C2TZW1	A0A8C2TZW1_COTJA Tektin OS=Coturnix japonica OX=93934	TEKT5	2										0		13	0	0	0	0	0	0	0	0	0	0	0	0	0	0	0	0	0	81273000	0	0	0	0	0	88836000	2	192000000			224.49		32.9
A0A8C2U4Q1	A0A8C2U4Q1_COTJA Transmembrane protein 14C-like OS=Coturnix japonica OX=93934	TMEM14C	2										0		1	0	0	0	0	0	0	0	0	0	0	0	0	0	0	0	0	0	0	0	0	0	0	0	11119000	1	24771000			13.291		16
A0A8C2TAL7	A0A8C2TAL7_COTJA Transmembrane serine protease 2 OS=Coturnix japonica OX=93934	TMPRSS2	2										0		1	0	0	0	0	0	0	0	0	0	0	0	0	0	0	0	0	0	0	0	0	0	1376400	0	0	1	8857300			2.7902		3.7
A0A8C2Y8F2	A0A8C2Y8F2_COTJA Transmembrane and ubiquitin like domain containing 1 OS=Coturnix japonica OX=93934	TMUB1	2										0		1	0	0	0	0	0	0	0	0	0	0	0	0	0	0	37336000	0	0	0	0	0	0	0	0	0	1	19912000			1.9102		5.6
P58773	TPM1_COTJA Tropomyosin alpha-1 chain OS=Coturnix japonica OX=93934	TPM1	2										0		1	0	0	0	0	0	0	0	0	0	0	0	0	0	0	0	0	0	0	0	0	0	21130000	0	0	1	228000000			323.31		53.9
A0A8C2TXP6	A0A8C2TXP6_COTJA Tropomyosin 4 OS=Coturnix japonica OX=93934	TPM4	2										0		0	0	0	0	0	0	0	0	0	0	0	0	0	0	0	0	0	0	0	0	0	0	14765000	0	0	1	62845000			11.867		41.5
A0A8C2UGW5	A0A8C2UGW5_COTJA Nucleoprotein TPR OS=Coturnix japonica OX=93934	TPR	2										0		3	0	0	0	0	0	0	0	0	0	0	0	0	0	0	0	0	0	0	0	0	0	0	2750300	0	1	13464000			4.2829		1.5
A0A8C2THM8	A0A8C2THM8_COTJA Tumor susceptibility 101 OS=Coturnix japonica OX=93934	TSG101	2										0		2	0	0	0	0	0	0	0	0	0	0	0	0	0	0	0	0	0	0	0	0	0	0	2135400	0	1	5425700			2.4822		6.6
A0A8C2TVB3	A0A8C2TVB3_COTJA Complex III subunit 9 OS=Coturnix japonica OX=93934	UQCR10	2										0		1	0	0	0	0	0	0	0	0	0	0	0	0	0	0	0	0	0	0	0	0	0	0	0	16911000	1	34806000			14.482		26.6
A0A8C2SLJ3	A0A8C2SLJ3_COTJA Cytochrome b-c1 complex subunit 7 OS=Coturnix japonica OX=93934	UQCRB	2										0		2	0	0	0	0	0	0	0	0	0	0	0	0	0	0	0	0	0	29278000	0	0	0	0	0	0	1	59529000			13.439		21.6
A0A8C2TPN3	A0A8C2TPN3_COTJA Cytochrome b-c1 complex subunit 1, mitochondrial OS=Coturnix japonica OX=93934	UQCRC1	2										0		7	0	0	0	0	0	0	0	0	0	0	0	0	0	0	0	0	0	16451000	0	0	0	0	0	0	1	26584000			8.4291		20.1
A0A8C2TEU6	A0A8C2TEU6_COTJA General vesicular transport factor p115 OS=Coturnix japonica OX=93934	USO1	2										0		3	0	0	0	0	0	0	0	0	0	0	0	0	0	0	0	0	0	0	0	0	469080	0	0	0	1	3304300			3.3123		3.9
A0A8C2SZM3	A0A8C2SZM3_COTJA Vimentin OS=Coturnix japonica OX=93934	VIM	2										0		3	0	0	0	0	0	0	0	0	0	0	0	0	0	0	0	5197300	0	0	0	0	0	0	5241500	0	2	20153000			4.5902		10
A0A8C2TMH8	A0A8C2TMH8_COTJA Vitrin OS=Coturnix japonica OX=93934	VIT	2										0		1	0	0	0	0	0	0	0	0	0	0	0	0	0	0	0	0	0	0	0	0	0	0	0	1310000000	1	4380000000			7.5192		0.8
A0A8C2U7U3	A0A8C2U7U3_COTJA Protrudin OS=Coturnix japonica OX=93934	ZFYVE27	2										0		1	0	0	0	0	0	0	0	0	0	0	0	0	0	0	0	0	0	0	0	0	247000000	0	0	0	1	503000000			2.2947		1.5
A0A8C2U969	A0A8C2U969_COTJA Golgin A2 OS=Coturnix japonica OX=93934	GOLGA2	2										0		2	0	0	0	0	0	0	0	0	0	0	0	0	0	0	0	2711500	3084400	0	0	0	2570200	0	3444000	0	4	22997000	Confident		2.9814		2.2
A0A8C2SZG7	A0A8C2SZG7_COTJA Keratin, type I cytoskeletal 20-like OS=Coturnix japonica OX=93934	KRT20	2										0		7	0	0	0	0	0	0	0	0	0	0	0	0	0	0	0	9708200	10222000	0	0	0	9864300	0	12011000	0	4	81097000			36.482		21.1
A0A8C2U0W5	A0A8C2U0W5_COTJA ATP synthase subunit b OS=Coturnix japonica OX=93934	ATP5PB	2										0		12	0	6744400	0	0	0	0	0	0	0	0	12584000	0	0	82138000	16994000	64392000	32880000	196000000	0	0	42381000	109000000	58496000	169000000	11	1010000000	Confident		81.695		34.5
A0A8C2T2I4	A0A8C2T2I4_COTJA MICOS complex subunit MIC60 OS=Coturnix japonica OX=93934	IMMT	2										0		11	0	0	0	0	0	0	0	0	0	0	0	0	0	20128000	0	12033000	11702000	0	0	0	16008000	33844000	17410000	0	6	152000000	Confident		26.193		19.9
A0A8C2Y6T0	A0A8C2Y6T0_COTJA ATP synthase subunit beta OS=Coturnix japonica OX=93934	ATP5F1B	2										0		14	0	5472200	0	0	0	0	0	0	0	0	0	0	0	0	0	1902100	6958200	102000000	0	0	11481000	5432400	5922400	143000000	8	343000000	Confident		177.69		30.5
A0A8C2SNZ6	A0A8C2SNZ6_COTJA IQ motif containing GTPase activating protein 1 OS=Coturnix japonica OX=93934	IQGAP1	2										0		12	0	0	0	0	0	0	0	0	0	0	0	0	0	16101000	0	10364000	11766000	0	0	0	10934000	0	0	0	4	87146000	Confident		30.378		11.4
A0A8C2T9F8	A0A8C2T9F8_COTJA Glycolipid transfer protein OS=Coturnix japonica OX=93934	GLTP	2										0		4	0	0	0	0	0	0	0	0	0	0	0	0	0	0	0	7062200	8969800	0	0	0	7058700	0	11150000	0	4	134000000	Confident		31.851		18.1
A0A8C2TWN0	A0A8C2TWN0_COTJA Cytochrome c oxidase subunit 4 OS=Coturnix japonica OX=93934	COX4I1	2										0		4	0	0	0	0	0	0	0	0	0	0	0	0	0	0	0	0	12482000	72199000	0	0	0	0	10633000	23322000	4	145000000	Confident		6.2137		28.7
A0A8C2TJH7	A0A8C2TJH7_COTJA Coatomer subunit epsilon OS=Coturnix japonica OX=93934	COPE	2										0		3	0	0	0	0	0	0	0	0	0	0	0	0	0	0	0	9060600	10120000	0	0	0	9125200	13385000	13140000	0	5	94943000	Confident		58.168		29.3
Q6PRV1	Q6PRV1_COTJA Ferritin OS=Coturnix japonica OX=93934	FTH1	2										0		7	0	0	0	0	0	0	0	0	0	0	0	0	0	34702000	0	36954000	42867000	14455000	0	0	53549000	49093000	49816000	0	7	423000000	Confident		14.947		43.1
A0A8C2T0Q8	A0A8C2T0Q8_COTJA Kinectin 1 OS=Coturnix japonica OX=93934	KTN1	2										0		22	0	0	0	0	0	0	0	0	0	0	0	0	0	25599000	0	30924000	18531000	0	0	0	17425000	16062000	32649000	0	6	219000000	Confident		127.43		18.2
A0A8C2YAY1	A0A8C2YAY1_COTJA 45 kDa calcium-binding protein OS=Coturnix japonica OX=93934	SDF4	2										0		8	0	0	0	0	0	0	0	0	0	0	0	0	0	25562000	0	18493000	10871000	0	0	0	13928000	32136000	22208000	0	6	174000000	Confident		56.787		34.3
A0A8C2UCP0	A0A8C2UCP0_COTJA Spectrin alpha, non-erythrocytic 1 OS=Coturnix japonica OX=93934	SPTAN1	2										0		36	0	0	0	0	0	0	0	0	0	0	0	0	0	44785000	0	47496000	70021000	0	0	0	72631000	50772000	59555000	0	6	582000000	Confident		323.31		18.4
A0A8C2YET5	A0A8C2YET5_COTJA Tektin OS=Coturnix japonica OX=93934	TEKT2	2										0		6	0	0	0	0	0	0	0	0	0	0	0	0	0	9617400	0	0	0	19670000	0	0	0	8189500	0	22069000	4	64698000	Confident		51.345		16.7
A0A8C2Y840	A0A8C2Y840_COTJA Tropomyosin 2 OS=Coturnix japonica OX=93934	TPM2	2										0		8	0	0	0	0	0	0	0	0	0	0	0	0	0	63949000	0	50747000	35947000	0	0	0	34227000	64505000	60594000	0	6	447000000	Confident		40.318		61.5
A0A8C2SNH1	A0A8C2SNH1_COTJA Translin OS=Coturnix japonica OX=93934	TSN	2										0		6	0	0	0	0	0	0	0	0	0	0	0	0	0	7990600	0	6807100	5498800	0	0	0	5136800	6978000	6398100	8848300	7	69232000	Confident		20.454		19.9
A0A8C2YAK2	40S ribosomal protein S20 OS=Coturnix japonica OX=93934	RPS20	1+2	1	0	0	0	0	0	895790	0	0	1	1855600	1	0	613990	0	0	0	0	0	0	0	0	0	0	0	0	0	0	0	0	0	0	0	0	0	0	1	781760		1.4115	1.8161	10.1	10.1
A0A8C2SV56	60 kDa heat shock protein, mitochondrial OS=Coturnix japonica OX=93934	HSPD1	1+2	2	0	0	0	0	0	0	0	12429000	1	18908000	6	0	0	0	0	0	0	0	0	0	0	0	0	0	0	0	0	0	0	0	0	0	0	0	14925000	1	22761000		2.0846	8.1273	7.3	13.4
A0A8C2TCG9	Aconitate hydratase, mitochondrial OS=Coturnix japonica OX=93934	ACO2	1+2	2	0	0	0	0	0	0	0	2123800	1	4473800	9	0	0	0	0	0	0	0	0	0	0	0	0	0	0	0	0	0	28367000	0	0	0	0	0	36276000	2	73086000		5.3887	13.061	2.8	12.7
A0A8C2TT87	ADP-ribosylation factor OS=Coturnix japonica OX=93934	ARF1	1+2	1	0	0	4467500	3909600	3769200	0	0	0	3	26745000	2	0	0	0	0	0	0	0	0	0	0	694640	0	0	0	0	0	0	0	0	0	0	0	0	0	1	2271800		2.8222	3.8903	22.8	11.1
A0A8C2YFM3	ADP/ATP translocase OS=Coturnix japonica OX=93934	SLC25A6	1+2	1	0	0	0	0	0	0	0	4037000	1	7391100	1	0	0	0	0	0	0	0	0	0	0	0	0	0	0	0	0	0	0	0	0	0	0	2240800	0	1	16533000		1.3077	2.4809	4	27.9
A0A8C2U9I0	Aldose reductase-like OS=Coturnix japonica OX=93934	LOC107314963	1+2	3	0	0	0	0	10928000	0	5456100	0	2	38784000	1	0	0	0	0	0	0	0	0	0	0	0	0	0	0	0	0	0	0	0	0	806370	0	0	0	1	4485800		4.6802	5.6254	20.6	14.7
A0A8C2U7L2	Aldose reductase-related protein 1-like OS=Coturnix japonica OX=93934	LOC107314940	1+2	1	0	0	0	0	0	0	0	63976000	1	166000000	1	0	0	0	0	0	0	0	0	0	0	0	0	0	0	0	0	0	0	0	0	0	0	24495000	0	1	245000000		10.842	7.3518	5.4	7
A0A8C2UJA8	Aminopeptidase OS=Coturnix japonica OX=93934	ENPEP	1+2	3	0	0	0	0	12194000	12352000	0	0	2	19308000	2	0	0	0	0	0	0	0	0	0	0	0	0	0	0	0	0	0	0	0	0	1534100	0	0	0	1	6942900		3.9952	2.8411	4.8	2.6
A0A8C2UIR8	ATP synthase subunit d, mitochondrial OS=Coturnix japonica OX=93934	ATP5PD	1+2	2	5124700	0	0	0	0	0	0	0	1	10637000	4	0	0	0	0	0	0	0	0	0	0	0	0	0	0	0	0	0	15136000	0	0	0	0	0	0	1	25822000		4.7925	42.708	20.5	31.7
A0A0U5A3X8	Avian beta-defensin 10 OS=Coturnix japonica OX=93934	AvBD10	1+2	2	14246000	0	0	0	0	0	0	0	1	17779000	2	0	0	0	0	0	0	0	0	0	0	0	0	0	0	0	0	0	0	0	0	0	0	0	11585000	1	20672000		34.976	41.228	41.2	45.6
A0A8C2TND6	BUB1 mitotic checkpoint serine/threonine kinase B OS=Coturnix japonica OX=93934	BUB1B	1+2	1	0	0	0	0	0	0	0	35436000	1	156000000	1	0	0	0	0	0	0	0	0	0	0	0	0	0	0	0	0	0	0	0	0	0	0	15976000	0	1	126000000		1.6403	23.423	0.7	0.7
A0A1Q2TSE3	Cathelicidin-B1 OS=Coturnix japonica OX=93934	CATHB1	1+2	3	11266000	0	0	0	0	0	0	0	1	21622000	4	0	0	0	0	0	0	0	0	0	0	0	0	0	0	0	0	0	0	0	0	9748000	0	0	0	1	52525000		2.8707	12.166	14.8	19.9
A0A8C2UBK7	chitinase OS=Coturnix japonica OX=93934	CHIA	1+2	4	0	0	0	0	0	0	7494100	0	1	23455000	1	0	0	0	0	0	0	0	0	0	0	0	0	0	0	0	0	0	0	0	0	0	0	4433200	0	1	26123000		3.997	8.3364	14.9	3.7
A0A8C2Y7L4	Chromosome Z open reading frame, human C9orf24 OS=Coturnix japonica OX=93934	C9orf24	1+2	1	0	0	0	0	0	0	2268100	0	1	3952500	5	0	0	0	0	0	0	0	0	0	0	0	0	0	0	0	0	0	20118000	0	0	0	0	0	22789000	2	48510000		1.9618	7.287	5.8	25.7
A0A8C2Y6Y8	Chymotrypsin like elastase 1 OS=Coturnix japonica OX=93934	CELA1	1+2	5	0	0	0	0	5642000	15781000	0	0	2	58754000	1	0	0	0	0	0	0	0	0	0	0	0	0	0	0	0	1987000	0	0	0	0	0	0	0	0	1	8974700		34.126	3.9201	36.8	3.8
A0A8C2Y4L1	Cingulin OS=Coturnix japonica OX=93934	CGN	1+2	3	0	0	0	0	867790	0	0	0	1	2401500	6	0	0	0	0	0	0	0	0	0	0	0	0	0	0	0	0	0	0	0	0	0	0	2603500	0	1	12410000		1.9103	19.013	3.3	5.4
A0A8C2Y729	Citrate synthase OS=Coturnix japonica OX=93934	CS	1+2	1	0	0	0	0	0	0	0	1737300	1	3625900	4	0	0	0	0	0	0	0	0	0	0	0	0	0	0	0	0	0	5467100	0	0	0	0	0	0	1	10620000		1.864	6.0397	3.1	9.2
A0A8C2TLU0	CKLF like MARVEL transmembrane domain containing 8 OS=Coturnix japonica OX=93934	CMTM8	1+2	1	0	0	0	0	0	0	0	4532800	1	13345000	1	0	0	0	0	0	0	0	0	0	0	0	0	0	0	0	0	0	0	0	0	0	0	2701500	0	1	11937000		1.2528	-2	6.7	6.7
A0A8C2TJR6	Coatomer subunit epsilon OS=Coturnix japonica OX=93934	COPE	1+2	3	0	0	0	0	2166400	0	0	7175900	2	8768800	1	0	0	0	0	0	0	0	0	0	0	0	0	0	0	0	0	0	0	0	0	0	0	2751200	0	1	13644000		26.326	36.305	19	28.9
A0A8C2TDU8	Complement factor D OS=Coturnix japonica OX=93934	CFD	1+2	3	30991000	20065000	0	0	0	0	0	0	2	74271000	2	0	0	0	0	0	0	0	0	0	0	0	0	0	0	0	0	0	0	0	0	0	0	4640700	0	1	11061000		4.3824	2.3972	16.5	12
A0A8C2SQI0	Cysteine-rich venom protein-like OS=Coturnix japonica OX=93934	LOC107312442	1+2	2	7139400	0	0	0	0	0	0	0	1	11677000	1	0	0	0	0	0	0	0	0	0	0	0	0	0	0	0	0	0	7846900	0	0	0	0	0	0	1	8878300		27.8	24.558	20.7	4.1
A0A8C2YG01	Cytochrome b-c1 complex subunit 2, mitochondrial-like OS=Coturnix japonica OX=93934	LOC107321030	1+2	2	0	0	0	0	0	0	899280	0	1	5378000	7	0	0	0	0	0	0	0	0	0	0	0	0	0	0	0	0	0	15984000	0	0	0	0	0	22832000	2	43888000		1.0687	13.602	7.9	18.6
A0A8C2TFT5	Desmoglein 2 OS=Coturnix japonica OX=93934	DSG2	1+2	5	1735500	0	0	0	0	1425100	0	0	2	15558000	2	0	0	0	0	0	0	0	0	0	0	0	0	0	0	0	0	0	0	0	0	1052200	0	0	0	1	3721800		4.7944	1.9671	6	1.7
A0A8C2U7T9	DnaJ heat shock protein family (Hsp40) member C3 OS=Coturnix japonica OX=93934	DNAJC3	1+2	2	0	0	0	0	3515800	0	0	3412900	2	8955900	4	0	0	0	0	0	0	0	0	0	0	0	0	0	0	0	0	0	0	0	0	0	0	6690800	0	1	15018000		2.6938	6.0294	5	8.7
A0A8C2Y6E5	Double-strand break repair protein OS=Coturnix japonica OX=93934	MRE11	1+2	1	0	0	0	0	0	0	0	949000000	1	4670000000	1	0	0	0	0	0	0	0	0	0	0	0	0	0	0	0	0	0	0	0	0	0	0	0	230000000	1	1410000000		1.1972	2.0586	1.3	1.3
A0A8C2YCC6	Dynein light chain OS=Coturnix japonica OX=93934	LOC107321367	1+2	1	0	0	0	0	846100	0	0	0	1	2447200	2	0	0	0	0	0	0	0	0	0	0	0	0	0	0	0	0	0	9282600	0	0	0	0	0	0	1	10503000		1.1346	1.8386	12.4	24.7
A0A8C2T9D0	Epithelial chloride channel protein-like OS=Coturnix japonica OX=93934	CLCA1	1+2	1	0	0	0	1054000	0	0	0	0	1	2281300	2	0	0	0	0	0	0	0	0	0	0	0	0	0	0	0	0	2395000	0	0	0	0	0	0	0	1	9410100		1.1305	2.3345	1.3	2.9
A0A8C2TG21	Eukaryotic translation initiation factor 4 gamma 3 OS=Coturnix japonica OX=93934	EIF4G3	1+2	2	0	0	0	0	0	0	0	1783800	1	6474900	1	0	0	0	0	0	0	0	0	0	0	0	0	0	0	0	2915200	0	0	0	0	0	0	0	0	1	20986000		1.3589	5.9125	1.1	0.5
A0A8C2TA67	FAM3 metabolism regulating signaling molecule C OS=Coturnix japonica OX=93934	FAM3C	1+2	1	0	0	0	0	0	0	0	1029700	1	4959900	2	0	0	0	0	0	0	0	0	0	0	0	0	0	0	0	0	0	0	0	0	468730	0	0	0	1	1824900		1.379	2.3338	5.3	8.8
A0A8C2UC14	Glutathione S-transferase omega OS=Coturnix japonica OX=93934	GSTO1	1+2	2	0	0	0	0	0	0	0	2186200	1	5722500	3	0	0	0	0	0	0	0	0	0	0	0	0	0	4502700	0	0	0	0	0	0	0	0	0	0	1	9425400		17.899	4.8147	12.1	13.4
A0A8C2TA07	glutathione transferase OS=Coturnix japonica OX=93934	MGST1	1+2	2	0	0	0	0	0	0	0	5838100	1	12926000	2	0	0	0	0	0	0	0	0	0	0	0	0	0	0	0	0	978590	0	0	0	0	0	0	0	1	5175100		1.4116	2.15	6.6	5.2
A0A8C2T4L0	Golgi apparatus protein 1 OS=Coturnix japonica OX=93934	GLG1	1+2	3	0	0	0	12446000	20239000	0	0	0	2	190000000	4	0	0	0	0	0	0	0	0	0	0	0	0	0	0	0	0	0	0	0	0	0	0	4311700	0	1	15974000		3.5832	14.27	3.3	4.5
A0A8C2TD47	Immunoglobulin V-set domain-containing protein OS=Coturnix japonica OX=93934 PE=4 SV=1	A0A8C2T9P3	1+2	1	0	0	0	0	0	0	0	4089300	1	11706000	2	0	0	0	0	0	0	0	0	0	0	0	0	0	0	0	4745300	0	0	0	0	0	0	0	0	1	10783000		3.9344	3.0063	18.1	18.1
A0A8C2Y716	Keratin, type I cytoskeletal 19-like OS=Coturnix japonica OX=93934	LOC107325236	1+2	6	0	0	15963000	0	0	0	4550200	0	2	47092000	1	0	0	0	0	0	0	0	0	0	0	0	0	0	0	0	0	0	0	0	0	0	0	2045900	0	1	3796000		30.55	1.8536	24.8	7.7
A0A8C2SW95	Keratin, type II cytoskeletal 6A-like OS=Coturnix japonica OX=93934	LOC107325834	1+2	2	0	0	0	0	0	0	5826900	0	1	17726000	2	0	0	0	0	0	0	0	0	0	0	0	0	0	0	0	0	0	0	0	0	24604000	0	0	0	1	120000000		6.327	3.017	15.9	11.8
A0A8C2SV50	Keratin, type II cytoskeletal cochleal OS=Coturnix japonica OX=93934	LOC107325785	1+2	2	0	0	0	0	0	0	0	2215700	1	4863700	5	0	0	0	0	0	0	0	0	0	0	0	0	0	0	0	5411300	4221200	0	0	0	0	0	6186600	0	3	30766000		2.3493	9.1421	26.1	32.2
A0A8C2SV54	Kinesin-like protein OS=Coturnix japonica OX=93934	KIF5B	1+2	2	0	0	0	1500400	0	0	0	0	1	2421700	4	0	0	0	0	0	0	0	0	0	0	0	0	0	0	0	4393300	0	0	0	0	3804700	0	5240500	0	3	27348000		2.1512	7.4266	2.8	5.1
A0A8C2YAN1	L-lactate dehydrogenase OS=Coturnix japonica OX=93934	LDHB	1+2	2	0	0	0	0	4033700	3549600	0	0	2	15868000	2	0	0	0	0	0	0	0	0	0	0	0	0	0	0	0	0	0	0	0	0	0	0	3817300	0	1	15522000		1.9935	5.5546	12.7	14.2
A0A8C2TLG6	Malate dehydrogenase OS=Coturnix japonica OX=93934	MDH2	1+2	2	0	0	0	0	0	0	4984200	7804400	2	16572000	4	0	0	0	0	0	0	0	0	0	0	0	0	0	0	0	0	0	18056000	0	0	0	0	0	22362000	2	45697000		2.7295	14.192	8.6	14.7
A0A8C2YC50	Mediator complex subunit 12 OS=Coturnix japonica OX=93934	MED12	1+2	1	0	0	0	0	0	0	0	65908000	1	223000000	1	0	0	0	0	0	0	0	0	0	0	0	0	0	0	0	0	0	0	0	0	0	0	0	11700000	1	160000000		-2	-2	0.4	0.4
A0A8C2Y7D5	Mesothelin OS=Coturnix japonica OX=93934	MSLN	1+2	3	2785900	0	0	0	0	0	0	0	1	6935300	3	0	7025700	0	0	0	0	0	0	0	0	0	0	0	0	0	0	0	0	0	0	0	0	0	5579500	2	22577000		2.1066	5.6552	5.4	5.8
A0A8C2THG9	Metalloendopeptidase OS=Coturnix japonica OX=93934	ASTL	1+2	1	0	0	0	0	0	0	1135300	0	1	1978400	4	0	0	0	0	0	0	0	0	0	0	0	0	0	0	0	0	0	27262000	0	0	0	0	0	34907000	2	70285000		1.6377	7.8561	3.4	13
A0A8C2UEP2	Microsomal glutathione S-transferase 3 OS=Coturnix japonica OX=93934	MGST3	1+2	2	0	0	0	0	0	0	0	2235400	1	12358000	2	0	0	0	0	0	0	0	0	0	0	0	0	0	0	0	0	0	0	0	0	0	0	0	51052000	1	83335000		1.1816	4.8702	23	19.3
A0A8C2UF31	non-specific serine/threonine protein kinase OS=Coturnix japonica OX=93934	MAST4	1+2	1	0	0	0	0	0	0	497660	0	1	2087600	4	0	0	0	0	0	0	0	0	0	0	0	0	0	0	0	0	1839500	0	0	0	0	0	0	0	1	6076800		1.3686	6.3066	1.1	3.2
A0A8C2UKG5	Nucleoside diphosphate kinase OS=Coturnix japonica OX=93934	NME2	1+2	4	0	0	0	0	0	0	0	3995900	1	21846000	3	0	0	0	0	0	0	0	0	0	0	0	0	0	0	0	0	0	0	0	0	0	0	2178100	0	1	10445000		4.0061	8.5495	34.3	20.6
A0A8C2Y599	Peptidyl-prolyl cis-trans isomerase OS=Coturnix japonica OX=93934	PPIC	1+2	1	0	0	0	0	0	0	0	3007400	1	7804500	2	0	0	0	0	0	0	0	0	0	0	0	0	0	0	0	0	0	0	0	0	2881800	0	0	0	1	7753900		3.4585	3.7681	5.8	9.9
A0A8C2SY07	Phosphate carrier protein, mitochondrial OS=Coturnix japonica OX=93934	SLC25A3	1+2	1	0	0	0	0	0	0	0	2547700	1	11767000	3	0	0	0	0	0	0	0	0	0	0	0	0	0	0	0	0	0	0	0	0	0	0	0	2140300	1	6995300		1.2229	3.3236	3.4	9.8
A0A8C2TK91	RAB1A, member RAS oncogene family OS=Coturnix japonica OX=93934	RAB1A	1+2	1	0	0	0	0	0	0	0	1980700	1	10029000	1	0	0	0	0	0	0	0	0	0	0	0	0	0	0	0	0	0	0	0	0	0	0	1019300	0	1	1891300		2.4781	12.23	5.9	7.8
A0A8C2U060	Serpin B6-like OS=Coturnix japonica OX=93934	SERPINB8	1+2	1	0	0	0	0	0	0	0	1848700	1	6286800	2	0	0	0	0	0	0	1095700	0	0	0	0	0	0	0	0	0	0	0	0	0	0	0	0	0	1	2664500		1.265	2.0226	3.2	6.3
A0A8C2YGX8	SRCR domain-containing protein OS=Coturnix japonica OX=93934 PE=4 SV=1	A0A8C2Y743	1+2	2	0	19992000	0	0	0	17391000	0	26204000	3	50535000	2	0	0	0	0	0	0	0	0	0	0	0	0	0	0	0	2946700	0	0	0	0	0	0	3902600	0	2	49809000		44.24	184.08	36.2	36.2
A0A8C2YGX9	SRCR domain-containing protein OS=Coturnix japonica OX=93934 PE=4 SV=1	A0A8C2Y743	1+2	1	0	0	2914100	0	0	0	0	0	1	5598100	1	0	0	0	0	0	0	0	0	0	0	0	0	0	0	0	0	0	0	0	0	0	0	5692700	0	1	21568000		1.3042	3.3911	7.5	7.5
A0A8C2TC24	Transthyretin OS=Coturnix japonica OX=93934	TTR	1+2	1	0	0	1411900	0	0	0	0	0	1	3322500	2	0	0	0	0	0	0	0	0	0	0	0	0	0	0	0	0	0	0	0	0	0	0	6490600	0	1	24729000		1.8652	79.046	15.3	21.3
A0A8C2YFN8	Tubulin alpha chain OS=Coturnix japonica OX=93934	TUBA1A	1+2	1	0	0	0	0	0	0	0	5602200	1	23494000	1	0	0	0	0	0	0	0	0	0	0	0	0	0	0	0	0	0	0	0	0	0	0	0	1183200	1	22374000		2.1936	3.8175	14.5	14.5
A0A8C2UDR9	Tyrosine 3-monooxygenase/tryptophan 5-monooxygenase activation protein beta OS=Coturnix japonica OX=93934	YWHAB	1+2	3	0	0	0	0	0	0	0	6067300	1	17512000	3	0	0	0	0	0	0	0	0	0	0	0	0	0	0	0	0	7963700	0	0	0	0	0	0	0	1	31613000		2.2125	5.2669	23.7	29
A0A8C2SR02	Uncharacterized protein OS=Coturnix japonica OX=93934 PE=4 SV=1	A0A8C2SR02	1+2	2	0	0	0	0	0	0	0	6502100	1	12229000	3	0	0	0	0	0	0	0	0	0	0	0	0	0	0	0	4851100	0	0	0	0	0	0	0	0	1	43404000		2.5991	8.6859	3.6	5.6
A0A8C2SXK1	Voltage dependent anion channel 1 OS=Coturnix japonica OX=93934	VDAC1	1+2	1	0	0	0	0	0	0	0	5234700	1	41221000	2	0	0	0	0	0	0	0	0	0	0	0	0	0	0	0	0	0	0	0	0	0	0	0	299000000	1	609000000		1.1041	11.56	3.5	7.4
A0A8C2YCH1	VWFD domain-containing protein OS=Coturnix japonica OX=93934 PE=4 SV=1	A0A8C2YCH1	1+2	3	0	0	0	0	7859300	16051000	0	0	2	28160000	3	0	0	0	0	0	0	0	0	0	0	0	0	0	0	0	0	0	0	0	0	5149400	0	0	0	1	27083000		5.552	4.771	12	8.2
A0A8C2SWZ3	Zinc finger protein 532 OS=Coturnix japonica OX=93934	ZNF532	1+2	1	0	0	0	0	0	0	0	204000000	1	1160000000	1	0	0	0	0	0	0	0	0	0	0	0	0	0	0	0	0	0	0	0	0	0	0	0	38224000	1	432000000		3.5188	19.012	1	1
A0A8C2TFK5	14-3-3 protein theta OS=Coturnix japonica OX=93934	YWHAQ	1+2	4	0	7282400	0	15324000	12631000	13103000	14868000	43349000	6	88843000	2	0	0	0	0	0	0	0	0	0	0	0	0	0	0	0	0	0	0	0	0	0	2244200	0	0	1	7731700	Confident	5.0556	23.82	28.2	24.1
A0A8C2U3B1	6-phosphogluconate dehydrogenase, decarboxylating OS=Coturnix japonica OX=93934	PGD	1+2	6	0	6586400	12491000	10164000	14609000	16035000	13906000	21299000	7	71001000	6	0	6030100	0	0	0	0	0	0	0	0	7186500	0	0	0	0	6925700	6233100	4895300	0	0	6877600	0	8467300	0	7	86383000	Confident	9.9898	27.635	15.9	16.1
A0A8C2UDR3	Actin gamma 1 OS=Coturnix japonica OX=93934	ACTG1	1+2	1	465000000	271000000	433000000	400000000	439000000	353000000	456000000	768000000	8	3120000000	0	49680000	77184000	0	54236000	83532000	26110000	56321000	18877000	44729000	65394000	88690000	82986000	60166000	72409000	39759000	126000000	135000000	72055000	49839000	55721000	110000000	63417000	147000000	68257000	23	2020000000	Confident	323.31	184.29	59.7	41.3
A0A8C2U6R7	ADP-ribosyl cyclase/cyclic ADP-ribose hydrolase OS=Coturnix japonica OX=93934	BST1	1+2	3	0	0	0	5079200	0	16740000	3874000	10420000	4	23720000	3	0	0	0	0	0	0	0	0	0	0	0	0	0	0	0	4569000	10219000	0	0	0	0	0	0	0	2	57882000	Confident	9.5116	22.524	14.3	14.3
A0A8C2THT5	ADP-ribosylation factor OS=Coturnix japonica OX=93934	ARF1	1+2	1	0	0	0	0	0	0	0	2817500	1	6228900	2	0	0	0	0	0	0	0	0	0	0	3470000	0	0	0	0	4032900	3664100	0	0	0	3378800	2233500	4760800	0	6	38713000	Confident	5.6846	3.7777	24.9	13.3
A0A8C2SRB3	Albumin OS=Coturnix japonica OX=93934	ALB	1+2	2	261000000	154000000	198000000	205000000	324000000	2630000000	146000000	498000000	8	2460000000	28	16737000	51004000	0	0	22038000	0	30636000	0	0	0	52804000	0	0	55998000	5148800	84781000	66897000	6948000	0	0	80788000	56607000	119000000	0	13	970000000	Confident	323.31	323.31	69.4	47.8
A0A8C2T9A2	Aldehyde dehydrogenase 1 family member A1 OS=Coturnix japonica OX=93934	ALDH1A1	1+2	10	0	0	7772700	6387100	13030000	7615300	9745500	28990000	6	61652000	6	0	0	0	0	0	0	0	0	0	0	0	0	0	0	0	5280800	8044600	0	0	0	8021200	0	6227500	0	4	51501000	Confident	23.868	12.541	27.7	15.6
A0A8C2T4V5	Aldehyde dehydrogenase 2 family member OS=Coturnix japonica OX=93934	ALDH2	1+2	5	4442100	5019700	11156000	8948000	3849600	5570700	7215200	15995000	8	47315000	5	0	0	0	0	0	0	0	0	0	0	0	0	0	0	0	0	0	0	0	0	9564600	0	0	0	1	28232000	Confident	9.9251	10.853	15.1	13.7
A0A8C2U7G7	Aldo-keto reductase family 1 member B10-like OS=Coturnix japonica OX=93934	LOC107314935	1+2	20	108000000	76394000	129000000	79484000	165000000	174000000	145000000	318000000	8	1060000000	17	0	38429000	0	0	0	0	13971000	0	0	0	35578000	0	0	0	0	102000000	97432000	34119000	0	0	129000000	53199000	92412000	29155000	10	1120000000	Confident	156.79	182.18	65.9	58.7
A0A8C2UFC7	Alpha-amylase OS=Coturnix japonica OX=93934	LOC107317186	1+2	18	16739000	0	3468200	8338100	39343000	164000000	12134000	116000000	7	232000000	5	13763000	0	0	0	0	0	0	0	0	0	0	0	0	0	0	8375100	6909600	0	0	0	6248100	0	11466000	0	5	88244000	Confident	148.08	12.874	53.9	14.5
A0A8C2TWM1	Amine oxidase OS=Coturnix japonica OX=93934	IL4I1	1+2	24	213000000	216000000	64787000	115000000	94044000	254000000	168000000	188000000	8	1100000000	19	43156000	49975000	0	0	39269000	0	59667000	0	0	33797000	61991000	33902000	0	27351000	35235000	72576000	59505000	63287000	17687000	0	57836000	38112000	93712000	72296000	17	1160000000	Confident	172.67	323.31	51.5	35.8
A0A8C2TYI7	Annexin OS=Coturnix japonica OX=93934	ANXA5	1+2	18	131000000	110000000	133000000	96801000	104000000	22674000	79631000	23350000	8	588000000	5	0	0	0	0	0	0	0	0	0	0	0	0	0	0	0	0	4282100	0	0	0	0	0	3551500	0	2	37371000	Confident	37.88	9.4759	37.6	11.8
A0A8C2TPI2	Annexin OS=Coturnix japonica OX=93934	ANXA5	1+2	35	371000000	294000000	415000000	428000000	513000000	335000000	323000000	538000000	8	2850000000	32	98173000	126000000	37340000	87519000	107000000	17080000	99200000	22340000	17490000	72889000	124000000	110000000	52762000	182000000	105000000	244000000	275000000	126000000	68565000	50164000	244000000	141000000	254000000	132000000	24	3460000000	Confident	323.31	323.31	71.7	79.6
A0A8C2SWH8	Annexin OS=Coturnix japonica OX=93934	ANXA5	1+2	2	0	0	0	6883400	6752100	0	3663000	8375000	4	30013000	4	0	0	0	0	0	0	0	0	0	0	0	0	0	0	0	5425900	3613400	3516200	0	0	0	0	0	0	3	25955000	Confident	1.4077	5.6118	7.2	13.7
A0A8C2T7L0	Annexin OS=Coturnix japonica OX=93934	ANXA5	1+2	42	3220000000	3840000000	3570000000	4280000000	2120000000	523000000	3370000000	361000000	8	21100000000	22	150000000	83592000	60662000	180000000	108000000	47587000	143000000	36525000	51299000	178000000	76396000	102000000	179000000	106000000	72107000	206000000	301000000	98393000	71434000	186000000	222000000	113000000	236000000	99735000	24	3700000000	Confident	323.31	323.31	85.1	58.3
A0A8C2U806	Annexin OS=Coturnix japonica OX=93934	ANXA5	1+2	13	37630000	35869000	15143000	19612000	20406000	15614000	15189000	40925000	8	166000000	16	0	10515000	0	0	0	0	0	0	0	0	0	0	0	84588000	0	53934000	47257000	18197000	0	0	54342000	90978000	70495000	8740300	9	596000000	Confident	109.74	137.05	56.9	61.8
P32918	Apolipoprotein A-I OS=Coturnix japonica OX=93934	APOA1	1+2	35	647000000	667000000	523000000	923000000	744000000	4140000000	131000000	1710000000	8	5430000000	40	422000000	505000000	871000000	1220000000	717000000	648000000	451000000	718000000	955000000	1390000000	596000000	757000000	1230000000	4580000000	985000000	2450000000	2040000000	268000000	963000000	1030000000	1840000000	4690000000	2420000000	289000000	24	34500000000	Confident	323.31	323.31	78	90.2
A0A8C2TIV7	Apolipoprotein A4 OS=Coturnix japonica OX=93934	APOA4	1+2	27	2963300	22223000	13495000	26228000	50593000	964000000	8503900	99911000	8	489000000	19	35325000	93563000	168000000	114000000	98861000	138000000	40209000	140000000	165000000	122000000	103000000	98066000	58230000	51252000	61414000	67589000	21780000	0	44458000	61727000	19663000	56573000	66289000	25976000	23	1470000000	Confident	323.31	323.31	69.2	58
A0A8C2SV83	Aquaporin-5 OS=Coturnix japonica OX=93934	AQP5	1+2	2	0	0	0	0	9360000	0	5002600	10209000	3	34088000	2	0	0	0	0	0	0	0	0	0	0	0	0	0	0	0	0	0	0	0	0	0	0	3668300	0	1	19689000	Confident	28.86	2.9952	9.4	6.8
A0A8C2U3B7	Arylacetamide deacetylase OS=Coturnix japonica OX=93934	AADAC	1+2	3	0	0	0	6060400	6186200	5047100	3706400	9238900	5	24255000	2	0	0	0	0	0	0	0	0	0	0	0	0	0	0	0	0	0	0	0	0	868840	0	0	0	1	2978600	Confident	2.7905	1.8554	8.7	5.7
A0A8C2SZ10	ATP synthase subunit alpha OS=Coturnix japonica OX=93934	ATP5F1A	1+2	6	0	3417700	6308500	0	5956000	5856300	9432500	7858400	6	41990000	14	0	0	0	0	0	0	0	0	0	0	0	0	0	0	0	9209000	9204200	98919000	0	0	8577400	0	9370200	114000000	6	300000000	Confident	7.1478	323.31	15	28
A0A8C2TSM9	ATP-dependent RNA helicase OS=Coturnix japonica OX=93934	EIF4A2	1+2	4	0	0	0	0	6279300	4612900	5632900	4514500	4	26533000	3	0	0	0	0	0	0	0	0	0	0	0	0	0	0	0	0	3625800	0	0	0	0	0	0	0	1	14101000	Confident	3.7145	3.4562	13.8	7.9
A0A0U5AMW4	Avian beta-defensin 9 OS=Coturnix japonica OX=93934	AvBD9	1+2	5	50116000	10138000	15774000	16439000	20388000	615000000	83718000	80284000	8	490000000	2	0	0	0	0	0	0	0	0	0	0	0	0	0	0	0	0	0	0	0	0	0	0	0	9747300	1	37357000	Confident	19.281	12.6	40.3	32.8
A0A8C2SLD8	Carboxypeptidase A1-like OS=Coturnix japonica OX=93934	LOC107310992	1+2	7	32709000	0	0	0	38209000	56942000	7034200	31288000	5	130000000	5	0	0	0	0	0	0	0	0	0	0	0	0	0	0	0	0	4574000	0	0	0	0	0	0	0	1	21139000	Confident	118.97	11.4	23.3	14.6
A0A8C2U251	Catenin delta 1 OS=Coturnix japonica OX=93934	CTNND1	1+2	9	0	22692000	13479000	8315600	14748000	5602400	18615000	0	6	88511000	1	0	0	0	0	0	0	0	0	0	0	0	0	0	0	0	0	0	0	0	0	677900	0	0	0	1	2746800	Confident	13.702	1.84	14.5	1.8
A0A8C2U2K9	Chloride intracellular channel 4 OS=Coturnix japonica OX=93934	CLIC4	1+2	4	0	9372700	5674700	7238500	4998700	0	0	0	4	22613000	2	0	0	0	0	0	0	0	0	0	0	0	0	0	0	0	0	0	0	0	0	1565400	0	0	0	1	8249800	Confident	2.5485	2.201	17.8	9.5
A0A8C2SP42	Chymotrypsin C OS=Coturnix japonica OX=93934	CTRC	1+2	7	15913000	7022000	3818600	0	84817000	134000000	24942000	97665000	7	260000000	4	9186000	0	0	0	0	0	28419000	0	0	0	9518000	0	0	0	0	0	16275000	0	0	0	23814000	0	10882000	0	6	187000000	Confident	323.31	171.18	50.2	26.4
A0A8C2Y8B7	Chymotrypsin like elastase 3B OS=Coturnix japonica OX=93934	CELA3B	1+2	5	18213000	0	0	0	28078000	52751000	17617000	41458000	5	107000000	2	0	0	0	0	0	0	0	0	0	0	0	0	0	0	0	0	0	0	0	0	5277400	0	0	0	1	23458000	Confident	11.481	2.7368	28.6	13
A0A8C2SW65	Chymotrypsinogen A-like OS=Coturnix japonica OX=93934	LOC107319196	1+2	4	0	0	0	0	13367000	38699000	0	24452000	3	75756000	2	5103400	0	0	0	0	0	5333000	0	0	0	0	0	0	0	0	0	0	0	0	0	0	0	0	0	2	11112000	Confident	116.21	2.344	29.6	11.6
A0A8C2U426	Clathrin heavy chain OS=Coturnix japonica OX=93934	CLTC	1+2	8	0	0	0	0	7456200	7227000	8231200	0	3	46159000	4	0	0	0	0	0	0	0	0	0	0	0	0	0	0	0	0	3456000	0	0	0	0	0	3790800	0	2	21168000	Confident	26.372	5.486	7	2.5
A0A8C2YC82	Cobalamin binding intrinsic factor OS=Coturnix japonica OX=93934	CBLIF	1+2	3	0	0	11495000	17884000	87960000	49042000	10001000	90174000	6	169000000	4	0	0	0	0	0	0	0	0	0	0	0	0	0	0	0	0	45175000	0	0	0	41089000	47223000	0	0	3	658000000	Confident	77.325	32.794	11.4	12.5
A0A8C2TZ22	Coiled-coil domain containing 58 OS=Coturnix japonica OX=93934	MIX23	1+2	2	0	0	0	0	9015800	0	0	6458100	2	25902000	7	0	0	0	0	0	0	0	0	0	0	0	0	0	0	0	21836000	12856000	0	0	0	13722000	0	28940000	0	4	177000000	Confident	1.6992	10.581	12.7	34
A0A8C2TVA2	Cornulin-like OS=Coturnix japonica OX=93934	LOC107324390	1+2	7	0	35112000	6670600	10232000	4370800	6327400	33200000	4385200	7	106000000	2	0	0	0	0	0	0	0	0	0	0	0	0	0	0	0	11258000	0	0	0	0	0	0	0	0	1	19680000	Confident	20.98	2.2822	18.9	7.3
A0A8C2UCJ4	CUB and zona pellucida-like domain-containing protein 1 OS=Coturnix japonica OX=93934 PE=4 SV=1	A0A8C2UCJ4	1+2	14	88189000	258000000	44258000	439000000	505000000	213000000	217000000	620000000	8	1810000000	16	83587000	244000000	0	159000000	141000000	0	82042000	0	0	155000000	252000000	29093000	0	44717000	26989000	89115000	481000000	96214000	25283000	0	394000000	59041000	71987000	95646000	18	3420000000	Confident	320	323.31	33.4	35
P81061	Cystatin OS=Coturnix japonica OX=93934 PE=1 SV=1	P81061	1+2	2	4644300	0	4426300	5103400	5800400	8030900	5308900	6307300	7	32725000	2	0	0	0	0	0	0	0	0	0	0	0	0	0	0	0	0	0	0	0	0	0	0	2720300	0	1	9551800	Confident	3.106	3.2643	24.1	24.1
A0A8C2SN28	Cytochrome P450 3A OS=Coturnix japonica OX=93934	LOC107320785	1+2	7	22678000	0	0	5158600	12978000	0	10737000	11001000	5	72796000	3	0	0	0	0	0	0	0	0	0	0	0	0	0	0	0	4401900	0	0	0	0	0	0	0	0	1	48843000	Confident	6.392	4.3236	16.9	7.9
A0A8C2T0Q0	Deleted in malignant brain tumors 1 protein-like OS=Coturnix japonica OX=93934	LOC107325873	1+2	28	65426000	172000000	85306000	173000000	181000000	271000000	215000000	284000000	8	1240000000	13	10112000	19553000	0	0	24718000	0	10988000	0	0	0	19288000	26112000	0	0	17949000	44306000	19656000	9192800	0	0	21656000	15070000	52820000	9506700	14	398000000	Confident	323.31	165.7	45.4	17.7
A0A8C2YET8	Desmoplakin OS=Coturnix japonica OX=93934	DSP	1+2	88	321000000	304000000	237000000	351000000	283000000	55000000	201000000	3187100	8	1650000000	28	26416000	0	0	0	0	0	24764000	0	0	0	0	0	18850000	21885000	0	20037000	15837000	10459000	0	22135000	13505000	20993000	18451000	0	11	279000000	Confident	323.31	87.172	33.6	10.3
A0A8C2SWW8	Destrin, actin depolymerizing factor OS=Coturnix japonica OX=93934	DSTN	1+2	4	12137000	12201000	18231000	12877000	10255000	8264100	10464000	10636000	8	78862000	3	0	0	0	0	0	0	0	0	0	0	4268800	0	0	0	0	0	4370500	0	0	0	4495500	0	4609500	0	4	35884000	Confident	195.6	6.5831	25.5	18.8
A0A8C2SWD0	Dynactin subunit 2 OS=Coturnix japonica OX=93934	DCTN2	1+2	6	0	0	0	0	6142200	6978500	4409900	19259000	4	30148000	9	0	0	0	0	0	0	0	0	0	0	0	0	0	40355000	0	37933000	36735000	0	0	0	39050000	41737000	44692000	0	6	377000000	Confident	21.411	140.21	21.5	26.2
A0A8C2U0N7	EF-hand domain family member D1 OS=Coturnix japonica OX=93934	EFHD1	1+2	3	0	0	0	3486500	3829900	0	5867200	0	3	29055000	5	0	0	0	0	0	0	0	0	0	0	0	0	0	0	0	7378200	11388000	0	0	0	10430000	0	8852300	0	4	73464000	Confident	3.4398	46.516	16	24.5
A0A8C2SPX6	EF-hand domain-containing protein OS=Coturnix japonica OX=93934 PE=4 SV=1	A0A8C2SPX6	1+2	4	0	16512000	8250300	0	5316600	7721200	0	13327000	5	34440000	6	0	0	0	0	0	0	0	0	0	0	0	0	0	0	0	0	13546000	0	0	0	10936000	0	0	0	2	51410000	Confident	13.198	103.86	19.4	26.9
A0A8C2TWN7	EH domain containing 4 OS=Coturnix japonica OX=93934	EHD4	1+2	3	0	0	0	0	4763300	0	5537700	6154800	3	20784000	2	0	0	0	0	0	0	0	0	0	0	0	0	0	0	0	0	0	0	0	0	0	0	1382200	0	1	6028400	Confident	8.0131	2.5663	9.5	4.9
A0A8C2T573	Elongation factor 1-alpha OS=Coturnix japonica OX=93934	EEF1A1	1+2	10	152000000	149000000	142000000	96469000	104000000	49555000	143000000	95417000	8	851000000	8	14557000	0	0	0	0	0	0	0	0	0	19904000	0	0	0	0	23744000	22499000	0	0	0	21302000	0	0	20172000	6	251000000	Confident	115.75	22.922	28.1	24.3
A0A8C2TBX7	Eukaryotic translation elongation factor 2 OS=Coturnix japonica OX=93934	EEF2	1+2	5	7043000	0	0	10105000	6367300	6270500	9267900	7917700	6	52290000	3	0	0	0	0	0	0	0	0	0	0	0	0	0	0	0	0	0	0	0	0	1400100	0	0	0	1	5135900	Confident	5.9512	4.0586	8.3	3.8
A0A8C2TVY5	Extracellular fatty acid-binding protein OS=Coturnix japonica OX=93934	LOC107321681	1+2	22	2110000000	1210000000	1550000000	1680000000	1820000000	1230000000	1550000000	2690000000	8	13200000000	20	960000000	273000000	349000000	899000000	699000000	96954000	1080000000	123000000	457000000	1110000000	306000000	674000000	226000000	583000000	138000000	963000000	980000000	697000000	163000000	187000000	1060000000	602000000	993000000	683000000	24	15600000000	Confident	323.31	323.31	60.7	57.9
A0A8C2TAK8	Ezrin OS=Coturnix japonica OX=93934	EZR	1+2	9	0	12655000	14855000	23159000	17742000	16527000	14008000	26328000	7	114000000	8	0	0	0	0	0	0	0	0	0	0	0	0	0	25365000	0	23728000	30064000	0	0	0	30175000	21043000	30144000	0	6	261000000	Confident	8.802	72.071	19.8	16.6
A0A8C2TXZ3	Fatty acid binding protein 3 OS=Coturnix japonica OX=93934	FABP3	1+2	7	28264000	20007000	22381000	19082000	28810000	27432000	11937000	47398000	8	170000000	7	0	19382000	0	0	0	0	0	0	0	0	18397000	0	0	0	0	20933000	19515000	0	0	0	27745000	10000000	22927000	16915000	8	276000000	Confident	80.677	56.805	66.9	59.4
A0A8C2TLZ0	Fructose-bisphosphate aldolase OS=Coturnix japonica OX=93934	ALDOC	1+2	7	10592000	9414300	13205000	7740400	12930000	11641000	10187000	20434000	8	86088000	6	0	0	0	0	0	0	0	0	0	0	0	0	0	0	0	4176700	5041500	0	0	0	0	0	4108100	0	3	35290000	Confident	41.189	22.428	24.6	22.9
A0A8C2SMY3	Furin, paired basic amino acid cleaving enzyme OS=Coturnix japonica OX=93934	FURIN	1+2	14	0	18415000	29768000	21965000	27524000	28206000	17594000	41864000	7	155000000	12	0	0	0	0	0	0	12698000	0	0	0	0	0	0	9548500	0	18863000	19110000	7407200	0	0	23419000	10262000	31228000	0	8	234000000	Confident	90.488	101.51	24.7	21.5
A0A8C2T222	Galectin OS=Coturnix japonica OX=93934	LGALS3	1+2	2	0	0	3861300	0	5048500	5340000	2416500	3306200	5	15431000	2	0	0	0	0	0	0	0	0	0	0	0	0	0	0	0	1967900	0	0	0	0	0	0	0	0	1	2921600	Confident	1.3272	2.0213	10.4	10.8
A0A8C2TFW6	Gelsolin OS=Coturnix japonica OX=93934	GSN	1+2	8	0	0	0	17726000	12528000	18825000	12211000	21275000	5	75169000	5	0	0	0	0	0	0	0	0	0	0	0	0	0	0	0	0	0	0	0	0	0	0	4903200	0	1	29017000	Confident	8.4673	8.3448	13.1	7.3
A0A8C2TWE2	Glucose-6-phosphate isomerase OS=Coturnix japonica OX=93934	GPI	1+2	7	27024000	9718800	15080000	10722000	19913000	20355000	12165000	35353000	8	131000000	8	0	0	0	0	0	0	0	0	0	0	0	0	0	7102400	0	13020000	14023000	0	0	0	14016000	0	16784000	0	5	125000000	Confident	59.328	17.9	20.4	15.7
A0A8C2TEK0	Glutathione hydrolase OS=Coturnix japonica OX=93934	GGT1	1+2	4	5740300	8666500	7073800	6144800	8279000	6104300	3998700	0	7	42263000	7	0	0	0	0	0	0	0	0	0	0	0	0	0	0	0	12405000	10636000	0	0	0	8066100	0	11214000	8493800	5	94036000	Confident	4.6225	15.022	9.3	13.4
A9CTP4	Glutathione peroxidase 1 OS=Coturnix japonica OX=93934	GPX1	1+2	1	0	0	0	0	3722300	2612100	11001000	5108700	4	28024000	2	0	0	0	0	0	0	0	0	0	0	0	0	0	0	0	0	0	0	0	0	0	0	1556100	0	1	4401100	Confident	4.6476	2.1464	30.7	16.3
A0A8C2T4Z9	Glutathione peroxidase OS=Coturnix japonica OX=93934	GPX3	1+2	5	0	27459000	11890000	13501000	14508000	27343000	14237000	16094000	7	83786000	6	0	0	0	0	0	0	0	0	0	0	0	0	0	0	0	13297000	8900500	0	0	0	9589400	0	13145000	0	4	88631000	Confident	6.7063	12.309	36.4	35.5
A0A8C2SRE8	glutathione transferase OS=Coturnix japonica OX=93934	MGST1	1+2	3	0	0	0	0	5795900	2592200	2263400	0	3	16270000	1	0	0	0	0	0	0	0	0	0	0	0	0	0	0	0	0	0	0	0	0	0	0	1721400	0	1	10883000	Confident	2.4643	3.2079	12.8	4.1
Q05025	Glyceraldehyde-3-phosphate dehydrogenase OS=Coturnix japonica OX=93934	GAPDH	1+2	14	48679000	79055000	66587000	54012000	50237000	49032000	58518000	83262000	8	426000000	9	0	9202700	0	0	0	0	0	0	0	0	10373000	0	0	0	0	8181500	8575400	26880000	0	0	8913300	7226800	9867200	28704000	9	170000000	Confident	156.19	69.074	46.2	40.2
A0A8C2T7M4	Heat shock cognate 71 kDa protein OS=Coturnix japonica OX=93934	HSPA8	1+2	10	66933000	58320000	57898000	47307000	67210000	57192000	47826000	117000000	8	410000000	5	7755300	11305000	0	0	0	0	11831000	0	0	0	14113000	7334300	0	12207000	0	24663000	18273000	14076000	7477100	5138200	21871000	14329000	19382000	12634000	15	288000000	Confident	48.766	107.98	36.9	28.2
A0ZT12	Heat shock protein 70kDa OS=Coturnix japonica OX=93934	HSPA2	1+2	7	14773000	11706000	17389000	10428000	13083000	9882300	9527500	27067000	8	116000000	5	0	0	0	0	0	0	0	0	0	0	0	0	0	0	0	0	15146000	0	0	0	13077000	0	0	0	2	80877000	Confident	46.237	29.963	32.6	25.2
C7G492	Heat shock protein 90kDa alpha (Cytosolic), class A member 1 OS=Coturnix japonica OX=93934	HSP90AA1	1+2	8	15201000	11781000	14126000	12141000	16181000	16456000	9326000	29179000	8	94678000	8	0	0	0	0	0	0	0	0	0	0	0	0	0	0	0	6795800	6539500	0	0	0	6656000	0	7592200	0	4	71263000	Confident	111.93	76.475	14	15.2
A0A8C2SYF1	Hemopexin OS=Coturnix japonica OX=93934	HPX	1+2	7	10423000	0	9404800	16858000	13781000	23416000	26558000	41905000	7	127000000	3	0	0	0	0	0	0	0	0	0	0	0	0	0	0	0	0	0	0	0	0	0	0	6309800	0	1	19574000	Confident	9.3659	11.692	22.3	8.8
A0A8C2T9A9	Histone H2B OS=Coturnix japonica OX=93934	LOC107312379	1+2	10	114000000	85092000	115000000	151000000	96825000	111000000	110000000	215000000	8	861000000	4	0	0	0	0	0	0	0	0	0	0	0	0	0	0	0	30565000	0	0	0	0	0	20418000	0	0	2	242000000	Confident	139.84	5.4168	50	33.3
A0A8C2T7P9	Histone H4 OS=Coturnix japonica OX=93934	LOC107312412	1+2	8	136000000	59498000	55810000	38504000	79093000	49351000	43297000	72304000	8	482000000	9	42401000	32404000	0	0	38685000	28880000	31698000	0	0	0	33967000	28488000	0	33683000	36305000	40281000	40544000	54754000	51846000	37566000	42880000	39156000	56158000	49533000	18	895000000	Confident	19.99	29.007	56.3	52.4
A0A8C2UEH7	HtrA serine peptidase 1 OS=Coturnix japonica OX=93934	HTRA1	1+2	7	0	30855000	25698000	14556000	16859000	26259000	16003000	29123000	7	129000000	4	0	16840000	0	0	0	0	0	0	0	0	0	0	0	15793000	0	22300000	0	0	0	0	0	0	27128000	0	4	260000000	Confident	51.948	5.686	23.6	12.8
A0A8C2STG9	IF rod domain-containing protein OS=Coturnix japonica OX=93934 PE=4 SV=1	A0A8C2STB4	1+2	5	3720000000	2160000000	4380000000	1610000000	1280000000	4730000000	4450000000	477000000	8	24500000000	3	34500000	131000000	20036000	98951000	113000000	45034000	33059000	34617000	68894000	49158000	127000000	134000000	115000000	887000000	56712000	438000000	286000000	54151000	38659000	132000000	223000000	980000000	445000000	58147000	24	5230000000	Confident	323.31	323.31	74	57.7
A0A8C2Y6G9	IF rod domain-containing protein OS=Coturnix japonica OX=93934 PE=4 SV=1	A0A8C2STB4	1+2	0	0	0	80049000	46767000	30147000	57185000	121000000	13736000	6	437000000	0	0	0	0	0	0	0	0	0	0	0	0	0	0	0	0	0	0	0	0	0	0	0	12061000	0	1	99801000	Confident	74.319	31.616	74.2	55.5
A0A8C2STB4	IF rod domain-containing protein OS=Coturnix japonica OX=93934 PE=4 SV=1	A0A8C2STB4	1+2	14	1030000000	434000000	779000000	909000000	476000000	283000000	1420000000	471000000	8	7850000000	12	278000000	328000000	203000000	248000000	515000000	122000000	246000000	94070000	192000000	254000000	293000000	467000000	188000000	1550000000	198000000	1190000000	1100000000	306000000	240000000	174000000	846000000	1060000000	1100000000	412000000	24	15400000000	Confident	323.31	323.31	73	83.7
A0A8C2SPY6	Ig-like domain-containing protein OS=Coturnix japonica OX=93934 PE=4 SV=1	A0A8C2SPY6	1+2	13	70811000	67255000	84124000	109000000	110000000	117000000	46237000	140000000	8	572000000	6	0	0	0	0	0	0	0	0	0	0	7995700	0	0	11691000	0	18773000	10530000	14823000	0	0	16885000	10451000	20194000	23461000	9	206000000	Confident	172.63	109.19	54	31.8
A0A8C2Y9E7	Immunoglobulin lambda like polypeptide 1 OS=Coturnix japonica OX=93934 PE=4 SV=1	A0A8C2Y9E7	1+2	12	321000000	182000000	83300000	156000000	144000000	229000000	83258000	173000000	8	1180000000	12	40402000	32934000	0	18457000	0	0	36412000	0	0	0	30419000	0	0	0	0	66883000	36440000	81569000	0	0	44515000	36243000	85063000	69242000	12	857000000	Confident	208.37	156.71	58.4	42.6
A0A8C2TPE8	Interleukin 1 receptor accessory protein OS=Coturnix japonica OX=93934	IL1RAP	1+2	4	0	0	0	16243000	14552000	21121000	11150000	23564000	5	82506000	5	0	0	0	0	0	0	0	0	0	0	0	0	0	0	0	14804000	0	0	0	0	9209700	0	0	0	2	76099000	Confident	19.544	59.432	11.9	11.3
A0A8C2SZP7	Junction plakoglobin OS=Coturnix japonica OX=93934	JUP	1+2	26	138000000	106000000	142000000	135000000	120000000	41552000	131000000	25990000	8	877000000	14	53677000	19399000	0	0	14047000	28352000	40106000	24376000	15598000	16071000	18510000	17332000	37894000	0	17709000	6126900	8020400	21215000	19652000	37737000	10652000	0	6574400	25178000	20	396000000	Confident	260.97	118.31	57.7	24.6
A0A8C2STC5	Keratin 1 OS=Coturnix japonica OX=93934	KRT1	1+2	4	183000000	98631000	194000000	115000000	57555000	129000000	73883000	7656200	8	807000000	2	0	0	0	0	0	0	0	0	0	0	0	0	0	12710000	0	9145800	4060400	0	0	0	0	13716000	0	0	4	76349000		323.31	323.31	23.8	19.7
A0A8C2STJ9	Keratin 80 OS=Coturnix japonica OX=93934	KRT80	1+2	1	0	0	0	809690	0	0	0	0	1	2701900	8	0	0	0	0	0	0	0	0	0	0	0	0	0	15788000	0	11738000	11118000	0	0	0	9631000	16029000	15025000	0	6	113000000		1.2317	46.51	2.1	25.3
A0A8C2SWJ2	Keratin, type I cytoskeletal 13-like OS=Coturnix japonica OX=93934	LOC107325233	1+2	23	683000000	390000000	1030000000	308000000	219000000	599000000	1100000000	75188000	8	6470000000	11	0	0	0	0	23245000	0	0	0	0	0	0	0	0	32097000	0	21071000	16288000	0	0	11584000	19325000	26928000	25047000	15080000	9	310000000		323.31	196.83	65.1	32.1
A0A8C2SW37	Keratin, type I cytoskeletal 15-like OS=Coturnix japonica OX=93934	KRT15	1+2	56	10300000000	7860000000	13300000000	15800000000	10100000000	8250000000	12600000000	12500000000	8	87700000000	51	2470000000	3510000000	1620000000	2250000000	4060000000	1110000000	2450000000	1040000000	1520000000	2050000000	4330000000	3610000000	1580000000	4400000000	2740000000	3630000000	3970000000	3120000000	2590000000	1140000000	4970000000	3160000000	2800000000	2990000000	24	88300000000		323.31	323.31	80.2	77
A0A8C2SZI8	Keratin, type I cytoskeletal 19 OS=Coturnix japonica OX=93934	KRT19	1+2	24	186000000	586000000	361000000	302000000	323000000	355000000	182000000	809000000	8	2210000000	29	421000000	257000000	0	0	190000000	124000000	706000000	486000000	301000000	363000000	444000000	514000000	852000000	1100000000	668000000	966000000	1520000000	289000000	605000000	617000000	1850000000	894000000	1030000000	474000000	22	15500000000		323.31	323.31	66.4	69.7
A0A8C2Y6T2	Keratin, type I cytoskeletal 9-like OS=Coturnix japonica OX=93934	LOC107325234	1+2	29	654000000	293000000	855000000	318000000	184000000	832000000	693000000	81170000	8	4780000000	13	0	10905000	0	0	0	0	0	0	0	0	0	0	0	64931000	0	20246000	20358000	0	0	0	15605000	40824000	24968000	0	7	308000000		323.31	323.31	65	38.9
A0A8C2SXJ3	Keratin, type II cytoskeletal 5-like OS=Coturnix japonica OX=93934	LOC107325817	1+2	32	416000000	243000000	508000000	531000000	445000000	355000000	513000000	441000000	8	3540000000	24	62079000	67962000	0	16880000	29120000	0	61377000	0	0	31456000	66005000	35206000	13904000	131000000	33020000	134000000	161000000	33240000	0	0	168000000	110000000	145000000	37755000	18	1870000000		323.31	323.31	63.8	55.9
A0A8C2Y684	Keratin, type II cytoskeletal 6B-like OS=Coturnix japonica OX=93934	LOC107325835	1+2	0	398000000	143000000	358000000	441000000	350000000	175000000	605000000	241000000	8	2950000000	1	0	0	0	0	0	0	0	0	0	0	0	0	0	803000000	0	784000000	804000000	0	0	0	755000000	739000000	798000000	0	6	6980000000		8.2649	13.908	16.7	19.2
A0A8C2SWN1	Keratin, type II cytoskeletal 75-like OS=Coturnix japonica OX=93934	LOC107325818	1+2	12	30309000	0	20569000	21327000	15357000	15521000	105000000	16234000	7	288000000	8	0	0	0	0	0	0	0	0	0	0	0	0	0	0	0	7659400	7841000	0	0	0	7558100	0	0	0	3	78253000		34.147	99.161	37.9	34.4
A0A8C2ST36	Keratin, type II cytoskeletal 8-like OS=Coturnix japonica OX=93934	LOC107325791	1+2	9	119000000	115000000	134000000	138000000	142000000	202000000	117000000	201000000	8	907000000	8	10523000	22864000	0	0	20048000	0	19948000	0	0	0	17965000	0	0	83033000	14942000	95297000	110000000	21588000	0	0	138000000	83645000	97566000	29156000	14	1220000000		323.31	323.31	60.4	63.4
A0A8C2SUD4	Keratin, type II cytoskeletal 8-like OS=Coturnix japonica OX=93934	LOC107325791	1+2	3	43280000	24768000	55998000	32197000	21085000	25298000	34111000	0	7	304000000	1	0	0	0	0	0	0	0	0	0	0	0	0	0	0	0	0	0	0	0	0	0	0	1334100	0	1	12595000		2.9908	4.4578	56.9	52.9
A0A8C2STG5	L-lactate dehydrogenase OS=Coturnix japonica OX=93934	LDHB	1+2	3	12207000	3620500	6159300	7703000	4482100	6915400	17395000	7074700	8	62691000	7	0	0	0	0	0	0	0	0	0	0	0	0	0	0	0	0	0	270000000	0	0	0	0	0	252000000	2	594000000	Confident	6.3342	52.851	14.5	23.6
A0A8C2TQK2	Lamin A/C OS=Coturnix japonica OX=93934	LMNA	1+2	7	17318000	13462000	14715000	10085000	9483300	13843000	8006100	13974000	8	79016000	22	11626000	0	0	0	0	0	13455000	0	0	0	3834800	0	0	161000000	0	173000000	97738000	11916000	0	0	83107000	144000000	147000000	0	10	1230000000	Confident	10.816	166.9	14.8	22.4
A0A8C2T5A5	Lamin B2 OS=Coturnix japonica OX=93934	LMNB2	1+2	6	5919600	12117000	6461800	7271500	10308000	8438200	4874600	17580000	8	44669000	23	0	0	0	0	0	0	0	0	0	0	0	0	0	141000000	0	118000000	88020000	0	0	0	84300000	146000000	121000000	0	6	1010000000	Confident	19.324	323.31	14.2	31.7
A0A8C2U0W2	Lipocalin-like OS=Coturnix japonica OX=93934	PTGDS	1+2	3	0	0	0	0	2450600	59725000	0	3958100	3	28853000	1	0	0	0	0	0	0	0	0	0	0	0	0	0	0	0	0	0	0	0	0	837880	0	0	0	1	1659300	Confident	10.33	3.6354	23.8	9.7
A0A8C2SM62	Lysozyme g OS=Coturnix japonica OX=93934	LOC107307139	1+2	22	355000000	571000000	391000000	773000000	563000000	540000000	436000000	1570000000	8	4010000000	17	119000000	234000000	44485000	99209000	59217000	29280000	85454000	28773000	0	133000000	215000000	59146000	14951000	134000000	43502000	300000000	265000000	62423000	44860000	0	270000000	137000000	240000000	61672000	22	3830000000	Confident	323.31	323.31	74.4	60.7
A0A8C2TH69	Malate dehydrogenase OS=Coturnix japonica OX=93934	MDH2	1+2	4	0	0	0	4073000	4140600	0	4196900	4681000	4	28845000	8	0	0	0	0	0	0	0	0	0	0	0	0	0	0	0	8125400	6504500	28511000	0	0	6910600	0	5544000	56958000	6	141000000	Confident	54.12	136.64	17.8	33.2
A0A8C2SV93	Matrilysin-like OS=Coturnix japonica OX=93934	LOC107308406	1+2	14	57698000	47046000	27450000	67025000	67522000	24567000	98857000	126000000	8	489000000	11	40077000	39451000	0	31067000	37168000	0	28112000	0	0	26977000	20728000	20942000	0	0	0	30490000	19380000	12110000	0	0	15213000	13644000	26984000	11731000	15	449000000	Confident	100.74	105.52	49.1	48.7
A0A8C2SR14	Meprin A subunit OS=Coturnix japonica OX=93934	MEP1A	1+2	6	25449000	0	0	0	30359000	20958000	4006400	7158600	5	77475000	2	0	0	0	0	0	0	0	0	0	0	4047000	0	0	0	0	0	0	0	0	0	0	0	0	0	1	8916400	Confident	57.077	2.4024	13	2.9
A0A8C2T207	Mesothelin-like protein OS=Coturnix japonica OX=93934	LOC107320636	1+2	5	9403000	0	0	12911000	21822000	24196000	20847000	34318000	6	100000000	7	0	0	0	0	0	0	0	0	18164000	0	0	0	0	15654000	28465000	0	18765000	16093000	32404000	0	19209000	22969000	0	23910000	9	326000000	Confident	8.5452	214.29	7.7	10.2
A0A8C2TXC8	Methanethiol oxidase OS=Coturnix japonica OX=93934	LOC107324578	1+2	14	29482000	0	42090000	6157900	0	0	49633000	18974000	5	203000000	4	0	0	0	0	0	0	0	0	0	0	0	0	0	0	0	0	0	0	0	0	0	0	4307100	0	1	8845000	Confident	24.513	4.1564	47.5	10.3
A0A8C2UGS0	Milk fat globule-EGF factor 8 protein OS=Coturnix japonica OX=93934	MFGE8	1+2	4	0	0	0	0	12139000	7240500	7449000	7708100	4	39853000	3	0	0	0	0	0	0	0	0	0	0	0	0	0	0	0	0	0	0	0	0	0	0	6725800	0	1	17464000	Confident	17.592	10.261	9	6.1
A0A8C2SR94	Moesin OS=Coturnix japonica OX=93934	MSN	1+2	2	1558400	0	0	0	0	0	0	0	1	2371700	6	0	0	0	0	0	0	0	0	0	0	0	0	0	9253500	0	12800000	7585200	0	0	0	8296600	9810200	13054000	0	6	92779000	Confident	1.8009	204.3	8.1	14.4
A0A8C2U6A8	Myosin heavy chain 9 OS=Coturnix japonica OX=93934	MYH9	1+2	18	10021000	49860000	24308000	11015000	23805000	18243000	20369000	24846000	8	151000000	59	0	0	0	0	0	0	0	0	0	0	0	0	0	371000000	0	490000000	332000000	0	0	0	351000000	474000000	596000000	7452600	7	4080000000	Confident	59.746	323.31	12.4	34.4
A0A8C2U4C2	NADP-dependent oxidoreductase domain-containing protein OS=Coturnix japonica OX=93934 PE=4 SV=1	A0A8C2U4C2	1+2	1	8012800	7576200	8995200	0	0	6330200	4629700	9819400	6	66565000	1	0	0	0	0	0	0	0	0	0	0	0	0	0	0	0	0	0	0	0	0	0	0	1369100	0	1	7676600	Confident	12.861	2.903	26.3	14.5
A0A8C2SS24	Neuroblast differentiation-associated protein AHNAK-like OS=Coturnix japonica OX=93934	LOC107307076	1+2	16	161000000	173000000	262000000	193000000	177000000	52434000	607000000	8858400	8	2720000000	3	0	0	0	0	0	0	0	0	0	0	0	0	0	0	0	9464200	13815000	0	0	0	11400000	0	9168800	0	4	97076000	Confident	123.51	47.649	61.9	22.3
A0A8C2SUL2	Neuroblast differentiation-associated protein AHNAK-like OS=Coturnix japonica OX=93934	LOC107307076	1+2	1	96481000	121000000	131000000	74504000	85237000	21639000	232000000	3181600	8	1120000000	2	0	0	0	0	0	0	0	0	0	0	0	0	6066700	0	0	0	0	0	0	0	0	0	0	0	1	3358000	Confident	23.645	27.092	58.5	14.9
A0A8C2T2B9	Nucleobindin 2 OS=Coturnix japonica OX=93934	NUCB2	1+2	32	121000000	258000000	228000000	236000000	208000000	145000000	67384000	302000000	8	1180000000	59	131000000	112000000	144000000	272000000	199000000	143000000	160000000	150000000	135000000	302000000	137000000	209000000	87173000	5270000000	197000000	3210000000	2680000000	100000000	174000000	87444000	3250000000	4460000000	3270000000	61074000	24	35500000000	Confident	323.31	323.31	61.3	77.4
A0A8C2YAY3	Ovoinhibitor OS=Coturnix japonica OX=93934	LOC107320451	1+2	53	3640000000	5240000000	5350000000	7100000000	3310000000	3380000000	3720000000	5240000000	8	33200000000	29	565000000	517000000	409000000	356000000	685000000	370000000	531000000	364000000	504000000	433000000	632000000	611000000	101000000	581000000	440000000	1040000000	680000000	561000000	478000000	176000000	582000000	559000000	1120000000	490000000	24	14600000000	Confident	323.31	323.31	67.3	46.2
A0A8C2YEK4	Ovostatin-like OS=Coturnix japonica OX=93934	LOC107318442	1+2	35	78543000	79068000	115000000	130000000	120000000	194000000	127000000	289000000	8	879000000	42	44650000	106000000	0	23054000	99139000	0	54979000	0	47849000	20508000	102000000	114000000	0	56790000	6357700	153000000	213000000	43058000	0	0	207000000	50179000	165000000	50817000	18	2210000000	Confident	323.31	323.31	28.1	30.3
A0A8C2SMS1	Ovotransferrin OS=Coturnix japonica OX=93934	LTF	1+2	96	2000000000	4020000000	2630000000	2100000000	2180000000	1500000000	2660000000	2860000000	8	17200000000	67	399000000	620000000	445000000	1030000000	493000000	280000000	389000000	216000000	604000000	1180000000	671000000	486000000	213000000	486000000	578000000	2730000000	1560000000	852000000	473000000	178000000	1350000000	449000000	3100000000	913000000	24	26600000000	Confident	323.31	323.31	88.4	79.4
A0A8C2T0I1	Peptidyl-prolyl cis-trans isomerase OS=Coturnix japonica OX=93934	PPIC	1+2	2	0	0	0	3815300	4769800	0	7051500	4455700	4	23245000	1	0	0	0	0	0	0	0	0	0	0	0	0	0	0	0	0	0	0	0	0	0	0	0	1304600	1	6948500	Confident	3.5809	2.7699	14.8	5.7
A0A8C2U0B0	Periplakin OS=Coturnix japonica OX=93934	PPL	1+2	1	0	0	0	0	0	0	3941400	0	1	24614000	49	0	0	0	0	0	0	0	0	0	0	0	0	0	80826000	0	151000000	77699000	0	0	7247200	119000000	88659000	154000000	0	7	1020000000	Confident	1.1953	323.31	60.8	25.9
A0A8C2TEM6	Peroxiredoxin-1 OS=Coturnix japonica OX=93934	PRDX1	1+2	11	58344000	69945000	93059000	58815000	75158000	34004000	88217000	52130000	8	475000000	5	0	0	0	0	0	0	0	0	0	0	0	0	0	0	0	8654800	10657000	0	0	0	8416100	0	9743100	0	4	97282000	Confident	40.12	34.674	62.8	35.7
A0A8C2UF01	Peroxiredoxin-6 OS=Coturnix japonica OX=93934	PRDX6	1+2	15	58196000	78223000	86115000	58819000	56449000	52995000	60880000	53110000	8	440000000	6	0	14173000	0	0	0	0	0	0	0	0	13714000	0	0	13987000	0	14728000	20830000	14351000	0	0	22407000	13819000	18892000	19305000	10	243000000	Confident	323.31	83.758	54.9	31.6
A0A8C2TUL0	Phosphatidylethanolamine binding protein 1 OS=Coturnix japonica OX=93934	PEBP1	1+2	8	0	10740000	18662000	16960000	16417000	19164000	18330000	31419000	7	122000000	5	0	3539300	0	0	0	0	0	0	0	0	0	0	0	0	0	0	0	4331800	0	0	0	0	4389400	0	3	58946000	Confident	30.663	119.8	54.5	34.2
A0A8C2TW89	Phosphatidylethanolamine binding protein 4 OS=Coturnix japonica OX=93934	PEBP4	1+2	4	0	0	0	0	8113400	6526600	9452500	14284000	4	47048000	2	0	0	0	0	0	0	0	0	0	0	0	0	0	0	0	0	0	0	0	0	0	3528900	0	0	1	10695000	Confident	28.021	3.1107	36.1	17.6
A0A8C2U1C1	Phosphoglycerate kinase OS=Coturnix japonica OX=93934	PGK1	1+2	1	0	0	0	0	0	0	0	5059400	1	12352000	9	0	0	0	0	0	0	0	0	0	0	0	0	0	0	0	5318600	6783500	10854000	0	0	6709800	0	7942400	0	5	73398000	Confident	13.275	18.929	4.3	24
A0A8C2U8Q0	Phosphoglycerate mutase OS=Coturnix japonica OX=93934	PGAM1	1+2	4	0	0	0	0	0	4290900	10420000	6979000	3	29874000	3	0	0	0	0	0	0	0	0	0	0	0	0	0	0	0	0	0	4049700	0	0	0	0	0	0	1	10190000	Confident	3.7921	3.5094	22	15.7
A0A8C2TIV9	phosphopyruvate hydratase OS=Coturnix japonica OX=93934	ENO1	1+2	7	0	0	0	0	8908200	8212400	5706500	8606300	4	56758000	9	0	0	0	0	0	0	0	0	0	0	0	0	0	0	0	0	0	60575000	0	0	12003000	0	9843800	53274000	4	180000000	Confident	57.055	37.837	22.6	30
A0A8C2TV59	Plastin 3 OS=Coturnix japonica OX=93934	PLS3	1+2	8	21154000	41923000	25612000	26907000	32659000	33516000	44748000	46427000	8	242000000	10	0	9404900	0	0	0	0	0	0	0	0	0	0	0	11461000	0	12998000	24476000	0	0	0	16008000	14054000	16920000	7731200	8	188000000	Confident	91.359	163.3	16.1	20.2
A0A8C2SQR6	Plectin-like OS=Coturnix japonica OX=93934	PLEC	1+2	3	4326900	0	0	0	0	0	0	0	1	7687900	12	0	0	0	0	0	0	0	0	0	0	0	0	0	15597000	0	19730000	10056000	0	0	0	0	17417000	19509000	0	5	121000000	Confident	1.4155	30.105	2	3.6
A0A8C2TVM8	Polymeric immunoglobulin receptor-like OS=Coturnix japonica OX=93934	LOC107324776	1+2	35	893000000	918000000	977000000	1010000000	1690000000	1170000000	867000000	1820000000	8	7890000000	22	412000000	292000000	79950000	237000000	292000000	85825000	447000000	38614000	126000000	254000000	308000000	334000000	48193000	424000000	122000000	605000000	403000000	243000000	124000000	60085000	482000000	411000000	622000000	295000000	24	7980000000	Confident	323.31	323.31	38.3	29.4
A0A8C2TSS6	Programmed cell death 6 interacting protein OS=Coturnix japonica OX=93934	PDCD6IP	1+2	7	5797200	0	4421700	9326300	6999300	5444700	7080400	6459100	7	42752000	15	0	0	0	0	0	0	0	0	0	0	0	0	0	37891000	0	40933000	34836000	0	0	0	34231000	42190000	42798000	0	6	365000000	Confident	10.814	228.34	10.7	23.1
A0A8C2T496	Prosaposin OS=Coturnix japonica OX=93934	PSAP	1+2	9	15268000	15936000	23163000	29660000	11155000	21015000	11884000	29381000	8	121000000	5	5504100	0	0	0	0	0	0	0	0	0	0	0	0	0	0	7186600	5448100	0	0	0	5640700	0	7852200	5118900	6	79932000	Confident	17.345	102.88	20	11.8
A0A8C2UJD2	Protein disulfide-isomerase OS=Coturnix japonica OX=93934	P4HB	1+2	8	0	0	0	8278600	11771000	8875700	7387900	17475000	5	47189000	3	0	0	0	0	0	0	0	0	0	0	4317700	0	0	0	0	5402900	5392600	0	0	0	4327400	0	5621800	0	5	44101000	Confident	6.7308	4.8047	20.4	7.4
Q6PRV2	Protein S100 OS=Coturnix japonica OX=93934	S100A11	1+2	2	0	0	0	0	0	0	3790600	23826000	2	17966000	5	12245000	0	0	0	28714000	0	14765000	0	0	0	0	0	0	19272000	0	0	0	12282000	0	0	0	21799000	35158000	16058000	8	256000000	Confident	2.4433	34.148	20.2	45.4
A0A8C2TTL7	Protein S100 OS=Coturnix japonica OX=93934	S100A11	1+2	4	0	29770000	114000000	37247000	917290	13290000	46486000	19676000	7	236000000	4	0	0	0	0	0	0	0	0	0	0	0	0	0	19405000	0	17676000	22781000	0	0	0	18412000	20171000	15855000	0	6	208000000	Confident	4.4737	6.6531	28.7	33.7
A0A8C2SKL0	Protein S100-A10 OS=Coturnix japonica OX=93934	S100A10	1+2	9	151000000	206000000	168000000	207000000	122000000	25629000	328000000	19731000	8	1300000000	2	0	0	0	0	0	0	0	0	0	0	0	0	0	0	0	0	0	0	0	0	4695900	0	0	0	1	23192000	Confident	323.31	2.7616	63.9	27.8
A0A8C2TTQ2	Protein S100-A12-like OS=Coturnix japonica OX=93934	LOC107324456	1+2	9	372000000	405000000	655000000	411000000	442000000	469000000	432000000	603000000	8	3080000000	11	143000000	293000000	190000000	183000000	178000000	107000000	119000000	108000000	190000000	210000000	340000000	176000000	116000000	275000000	220000000	345000000	451000000	302000000	197000000	110000000	478000000	287000000	314000000	282000000	24	7070000000	Confident	323.31	323.31	52.9	63.9
A0A8C2TSS8	Protein S100-A14-like OS=Coturnix japonica OX=93934	LOC107324459	1+2	7	37752000	15422000	31332000	20383000	21217000	20565000	68930000	22650000	8	251000000	6	0	18000000	0	18800000	15357000	0	12983000	8102500	0	18740000	19997000	11880000	0	0	0	11141000	8956400	12218000	16197000	0	8457700	11044000	8625500	10587000	16	241000000	Confident	74.719	21.472	12.6	11.2
A0A8C2TQI3	Protein S100-A6 OS=Coturnix japonica OX=93934	LOC107324454	1+2	2	0	0	31839000	19985000	26842000	35766000	39659000	26684000	6	233000000	3	0	104000000	54418000	85590000	73127000	51838000	25931000	0	50820000	0	94627000	72945000	36880000	69938000	58916000	108000000	138000000	117000000	55270000	53358000	135000000	141000000	154000000	158000000	21	2180000000	Confident	6.9316	52.394	5	5.6
A0A8C2TQR6	Protein S100-A9-like OS=Coturnix japonica OX=93934	LOC107324455	1+2	4	92954000	41768000	62626000	42258000	44481000	57316000	40909000	90786000	8	576000000	4	38927000	0	0	0	49699000	0	20408000	0	29102000	0	23455000	39075000	0	40161000	31889000	36087000	165000000	124000000	36866000	0	119000000	63854000	35349000	55524000	16	1380000000	Confident	16.038	49.126	37.2	30.6
A0A8C2TUC2	Protein TsetseEP-like OS=Coturnix japonica OX=93934	LOC107324365	1+2	30	131000000	208000000	367000000	489000000	195000000	192000000	1110000000	7042500	8	3900000000	6	0	0	0	0	0	0	0	0	0	0	0	0	0	0	0	0	6080900	0	0	0	0	0	0	0	1	29241000	Confident	323.31	33.58	72.7	29.6
A0A8C2T6L2	Pyruvate kinase OS=Coturnix japonica OX=93934	PKM	1+2	10	53498000	35691000	44013000	25299000	22064000	26108000	27659000	28575000	8	180000000	11	0	0	0	0	0	0	0	0	0	0	11111000	0	0	0	0	8035400	16603000	12436000	0	0	11927000	0	9809900	27123000	7	153000000	Confident	81.773	114.37	24.4	27.7
A0A8C2YCY7	S100 calcium binding protein A16 OS=Coturnix japonica OX=93934	S100A16	1+2	4	38267000	35268000	102000000	80902000	64236000	19651000	214000000	5520900	8	664000000	1	0	0	0	0	0	0	0	0	0	0	0	0	0	0	0	0	786600	0	0	0	0	0	0	0	1	4555600	Confident	51.338	2.0811	12.9	5.3
A0A8C2Y6G8	Secreted protein OS=Coturnix japonica OX=93934 PE=4 SV=1	A0A8C2Y6G8	1+2	5	1280000000	420000000	1020000000	1820000000	441000000	154000000	1270000000	675000000	8	6820000000	3	0	33331000	0	0	0	0	47638000	31619000	0	28961000	35525000	0	0	213000000	0	290000000	253000000	0	35197000	0	259000000	62520000	274000000	28020000	13	2510000000	Confident	323.31	323.31	27	18.3
A0A8C2SXF8	Semaphorin-3C OS=Coturnix japonica OX=93934	SEMA3C	1+2	6	0	0	10924000	8116000	9279200	12191000	10685000	14000000	6	59527000	2	0	0	0	0	0	0	0	0	0	0	0	0	0	0	0	0	0	0	0	0	0	0	2931200	0	1	16224000	Confident	26.439	9.8145	11.9	3.6
A0A8C2U3R4	Serpin family B member 5 OS=Coturnix japonica OX=93934	SERPINB5	1+2	4	0	0	0	0	0	4162300	0	6153500	2	12577000	6	0	0	0	0	0	0	0	0	0	0	0	0	0	0	0	5764800	5307000	0	0	0	5769200	0	7212000	0	4	45201000	Confident	6.0755	21.314	14.1	20.2
A0A8C2TZK4	Spectrin beta chain OS=Coturnix japonica OX=93934	SPTBN1	1+2	27	247000000	900000000	945000000	657000000	805000000	710000000	670000000	677000000	8	3800000000	29	0	0	0	0	0	0	0	0	0	0	0	0	0	11742000	0	18161000	34370000	0	0	0	39249000	19156000	27130000	0	6	257000000	Confident	90.597	109.24	16.5	15.9
A0A8C2TEI3	ST3 beta-galactoside alpha-2,3-sialyltransferase 1 OS=Coturnix japonica OX=93934	ST3GAL1	1+2	3	0	3019300	4515600	3890800	3151400	2434000	3266700	3487800	7	20732000	3	0	0	0	0	0	0	0	0	0	0	0	0	0	0	0	0	0	0	0	0	0	0	2373400	0	1	7986400	Confident	4.1172	3.5513	11.7	10.2
A0A8C2T1K0	ST8 alpha-N-acetyl-neuraminide alpha-2,8-sialyltransferase 6 OS=Coturnix japonica OX=93934	ST8SIA6	1+2	4	0	0	0	0	0	0	0	10090000	1	42403000	8	15334000	0	0	0	0	0	0	0	0	0	0	0	0	10560000	0	16733000	16388000	0	0	0	13163000	0	11134000	0	6	143000000	Confident	2.6386	16.292	12.3	20.4
A0A8C2YE51	Stratifin OS=Coturnix japonica OX=93934	SFN	1+2	14	94921000	77689000	121000000	92439000	75489000	77896000	54658000	153000000	8	633000000	18	34862000	32684000	54167000	60343000	46568000	26264000	37931000	0	46131000	64467000	45857000	0	0	203000000	16141000	212000000	226000000	0	27147000	57308000	253000000	252000000	161000000	23606000	20	2510000000	Confident	70.761	323.31	51.5	56.1
A0A8C2UK53	Sulfhydryl oxidase OS=Coturnix japonica OX=93934	QSOX1	1+2	6	7274500	0	0	0	10271000	13053000	6377600	16493000	5	46160000	10	10485000	8448400	0	0	11231000	0	14046000	0	0	0	9194900	0	0	9865200	0	9780500	12655000	7809100	0	0	14680000	8535600	14196000	5996200	13	203000000	Confident	16.096	196.29	11	18.2
A0A8C2SX08	Thioredoxin OS=Coturnix japonica OX=93934	TXN	1+2	1	0	0	0	0	0	0	0	10357000	1	22120000	3	16548000	21390000	0	0	15809000	0	0	0	0	0	25087000	0	0	0	0	0	22980000	17487000	0	0	19755000	11945000	24171000	20845000	10	330000000	Confident	2.1674	40.087	12.4	21.9
A0A8C2TRV8	Transaldolase OS=Coturnix japonica OX=93934	TALDO1	1+2	5	0	16523000	19846000	19224000	10900000	14288000	8231300	37097000	7	105000000	7	0	0	0	0	0	0	0	0	0	0	0	0	0	0	0	0	4280400	0	0	0	0	0	0	0	1	42057000	Confident	3.6771	23.482	13.9	22.8
A0A8C2SXB3	Transglutaminase 4 OS=Coturnix japonica OX=93934	TGM4	1+2	36	202000000	300000000	397000000	208000000	169000000	74502000	234000000	61845000	8	1500000000	12	0	0	0	0	0	0	0	0	0	0	0	0	0	0	0	12001000	10622000	0	0	0	10102000	0	16151000	0	4	106000000	Confident	323.31	26.494	48.4	20.2
A0A8C2T336	Transitional endoplasmic reticulum ATPase OS=Coturnix japonica OX=93934	VCP	1+2	4	5294900	0	0	0	4990300	3795600	3116400	4951300	5	20054000	2	0	0	0	0	0	0	0	0	0	0	573470	0	0	0	0	0	0	0	0	0	0	0	0	0	1	4697400	Confident	3.3457	2.478	7.8	3.3
A0A8C2TLF1	Transketolase OS=Coturnix japonica OX=93934	TKT	1+2	13	64200000	24228000	24363000	26219000	44367000	46417000	35205000	71344000	8	294000000	18	0	20041000	0	0	7013900	0	0	0	0	0	15910000	0	0	0	0	32880000	32232000	0	0	0	40159000	16705000	39905000	12872000	9	358000000	Confident	92.798	89.138	27.9	36.4
A0A8C2TM76	Transmembrane serine protease 4 OS=Coturnix japonica OX=93934	TMPRSS4	1+2	5	0	0	0	5381600	11711000	8032500	6114900	22773000	5	41667000	3	0	0	0	0	0	0	0	0	0	0	0	0	0	0	0	0	0	0	0	0	0	0	2932800	0	1	9535100	Confident	9.9288	9.0075	16	12.3
A0A8C2UAI5	Triacylglycerol lipase OS=Coturnix japonica OX=93934	LOC107316185	1+2	4	0	0	0	0	4618200	32015000	6110300	22950000	4	45059000	2	4071700	0	0	0	0	0	4509100	0	0	0	0	0	0	0	0	0	0	0	0	0	0	0	0	0	2	10626000	Confident	20.731	2.5453	16.7	7.4
A0A8C2TZ82	Triosephosphate isomerase OS=Coturnix japonica OX=93934	TPI1	1+2	2	0	0	0	0	0	0	0	7113300	1	12953000	4	0	0	0	0	0	0	0	0	0	0	0	0	0	0	0	0	10675000	21929000	0	0	9009300	0	7119800	24878000	5	107000000	Confident	5.7277	41.816	11.3	21.8
A0A8C2TBY3	Tropomyosin 1 OS=Coturnix japonica OX=93934	TPM1	1+2	2	0	21925000	18364000	18000000	0	10187000	0	36167000	5	68329000	6	0	0	0	0	0	0	0	0	0	0	0	0	0	80910000	0	91166000	62385000	0	0	0	61711000	94627000	76758000	0	6	649000000	Confident	21.166	100.21	31.3	41.2
A0A8C2YCX3	Tropomyosin 3 OS=Coturnix japonica OX=93934	TPM3	1+2	8	28030000	79172000	77250000	59715000	62783000	36236000	19708000	112000000	8	325000000	10	0	0	0	0	0	0	0	0	0	0	0	0	0	468000000	0	393000000	362000000	0	0	0	361000000	664000000	495000000	0	6	4120000000	Confident	101.03	323.31	32.8	40.8
A0A8C2U0G4	Trypsin I-P1-like OS=Coturnix japonica OX=93934	LOC107319263	1+2	6	27955000	20354000	18625000	10942000	87197000	356000000	45385000	187000000	8	560000000	2	0	0	0	0	0	0	0	0	0	0	0	0	0	0	0	0	0	0	0	0	11160000	0	0	0	1	40767000	Confident	323.31	154.96	57.7	11.7
A0A8C2U2F4	Trypsin II-P29-like OS=Coturnix japonica OX=93934	LOC107319244	1+2	2	0	0	0	0	30950000	38144000	0	25107000	3	111000000	1	0	0	0	0	0	0	0	0	0	0	0	0	0	0	0	0	0	0	0	0	37595000	0	0	0	1	209000000	Confident	6.7808	63.89	52.8	21.5
A0A8C2U5K1	Tubulin alpha chain OS=Coturnix japonica OX=93934	TUBA1A	1+2	2	0	0	0	0	0	0	13355000	5581000	2	30905000	2	0	0	0	0	0	0	0	0	0	0	0	0	0	7968400	0	4769900	2510000	400000000	0	0	0	11312000	0	515000000	6	1070000000	Confident	3.1809	186.13	47.2	43.9
A0A8C2U400	Tubulin beta chain OS=Coturnix japonica OX=93934	TUBB4B	1+2	5	51589000	27280000	47261000	27155000	31927000	30492000	116000000	50392000	8	465000000	15	0	0	0	0	0	0	0	0	0	0	0	0	0	0	0	8206100	9964300	273000000	0	0	9689200	16505000	9339100	179000000	7	593000000	Confident	116.96	323.31	55.5	49
A0A8C2TGR6	Tyrosine 3-monooxygenase/tryptophan 5-monooxygenase activation protein epsilon OS=Coturnix japonica OX=93934	YWHAE	1+2	10	12380000	23439000	41371000	37478000	13552000	21802000	13209000	96682000	8	172000000	9	0	0	0	0	0	14374000	0	0	0	0	0	0	0	26928000	0	0	19979000	12375000	0	0	19784000	17234000	15480000	0	7	201000000	Confident	21.068	37.289	41.2	38.4
A0A8C2TC51	Tyrosine 3-monooxygenase/tryptophan 5-monooxygenase activation protein gamma OS=Coturnix japonica OX=93934	YWHAG	1+2	4	0	6847800	5544800	7757700	6832500	7657400	4612400	13845000	7	39207000	1	0	0	0	0	0	0	0	0	0	0	0	0	0	0	0	0	0	0	0	0	953370	0	0	0	1	1888000	Confident	2.3017	-2	23.1	17.4
A0A8C2SM39	Tyrosine 3-monooxygenase/tryptophan 5-monooxygenase activation protein zeta OS=Coturnix japonica OX=93934	YWHAZ	1+2	1	10891000	0	0	0	10180000	14250000	7406400	23475000	5	77601000	4	0	4559000	0	0	0	0	0	0	0	0	0	0	0	0	0	0	0	0	0	0	7691400	5123200	5361800	6653700	5	56112000	Confident	10.893	323.31	33.1	28.2
A0A8C2THV3	Ubiquitin-60S ribosomal protein L40 OS=Coturnix japonica OX=93934	UBA52	1+2	5	52131000	67961000	62899000	51842000	51134000	37795000	57863000	48962000	8	366000000	3	0	35092000	0	0	27849000	19964000	0	0	0	0	44210000	30131000	52297000	21762000	0	33850000	27026000	55073000	0	47218000	25677000	22994000	34175000	52012000	15	683000000	Confident	323.31	279.56	38.3	26.6
A0A8C2U292	UDP-glucose 6-dehydrogenase OS=Coturnix japonica OX=93934	UGDH	1+2	11	18159000	20691000	8035600	8386600	19105000	5266500	10952000	11165000	8	86154000	8	0	0	0	0	0	0	0	0	0	0	0	0	0	0	0	4776300	4977900	0	0	0	4558800	0	6538700	0	4	41216000	Confident	13.422	31.435	29.6	21.7
A0A8C2UDZ2	Uncharacterized protein OS=Coturnix japonica OX=93934 PE=4 SV=1	A0A8C2SR02	1+2	7	1000000000	1740000000	1400000000	2630000000	1550000000	1020000000	738000000	1760000000	8	10600000000	10	328000000	388000000	195000000	149000000	201000000	131000000	334000000	126000000	212000000	185000000	361000000	57386000	110000000	174000000	230000000	919000000	804000000	76870000	287000000	93817000	783000000	787000000	1540000000	177000000	24	14500000000	Confident	323.31	228.86	46.4	46.4
A0A8C2TBZ7	Uroplakin-3b-like protein OS=Coturnix japonica OX=93934	LOC107322461	1+2	3	17512000	42572000	34885000	58522000	32434000	23941000	18885000	33703000	8	242000000	2	0	0	0	0	0	0	0	0	0	0	0	0	0	0	0	0	0	1856800	0	0	0	0	0	0	1	25115000	Confident	19.529	4.0057	20.7	10.8
A0A8C2TI23	Villin like OS=Coturnix japonica OX=93934	VILL	1+2	12	16986000	11774000	18170000	18550000	21509000	15270000	14008000	29984000	8	117000000	9	0	0	0	0	0	0	0	0	0	0	0	0	0	0	0	0	7487000	0	0	0	4594000	0	8333200	0	3	41454000	Confident	17.153	11.355	16.9	14.1
A0A8C2TJE3	Vitronectin OS=Coturnix japonica OX=93934	VTN	1+2	15	94403000	15006000	51181000	130000000	128000000	42242000	94895000	240000000	8	674000000	6	22576000	0	0	26174000	29021000	0	18638000	0	0	0	0	0	0	24541000	0	11364000	0	0	0	0	9953600	26644000	13087000	0	9	214000000	Confident	103.13	55.979	38.5	17.4
A0A8C2TF59	Voltage dependent anion channel 2 OS=Coturnix japonica OX=93934	VDAC2	1+2	9	0	4693700	8278400	8182200	9819800	14807000	70929000	31689000	7	156000000	11	0	0	0	0	0	0	0	0	0	0	0	0	0	0	0	0	0	403000000	0	0	0	0	0	397000000	2	979000000	Confident	18.801	323.31	39.2	49.7

## Sheet: S3_Exp1_T-testResults_n=196
Uniprot AC	Protein Name	Gene Symbol	-Log Student's T-test p-value L-line vs H-line	Student's T-test q-value L-line vs H-line	Student's T-test Difference L-line vs H-line	Student's T-test Test statistic L-line vs H-line	Fold Change L-line vs H-line	p-value L-line vs H-line	Student's T-test Significant?	H1	H2	H3	H4	L5	L6	L7	L8	Chicken Orthologs	Ortholog Uniprot AC	Ortholog Protein Name	Ortholog Gene Symbol
A0A8C2T1E0	Chymotrypsin-like elastase family member 2A OS=Coturnix japonica OX=93934	LOC107323376	3.35073	0	4.80435	6.05917	27.9417	0.000445929	+	-4.47047	-4.84526	-3.9816	-4.19143	0.858404	2.00777	-1.14961	0.0120697	A0A3Q2U6P1, A0A8V0Z1J5, A0A8V0Z1Z3	A0A3Q2U6P1	pancreatic elastase II (EC 3.4.21.71)	CELA2A
A0A8C2SP42	Chymotrypsin C OS=Coturnix japonica OX=93934	CTRC	3.15051	0	4.30399	5.54351	19.7529	0.000707122	+	-1.38978	-2.32201	-2.87092	-3.63136	2.1601	2.53472	0.339794	1.96729	A0A1D5NU45	A0A1D5NU45	Chymotrypsin C	CTRC
A0A8C2TW89	Phosphatidylethanolamine binding protein 4 OS=Coturnix japonica OX=93934	PEBP4	4.4319	0	3.37111	8.18807	10.3467	3.69917e-05	+	-4.94461	-3.96071	-4.60465	-4.88637	-1.22588	-1.81986	-1.06001	-0.806152	A0A8V0ZBY1, A0A8V0ZHX6	A0A8V0ZBY1	Phosphatidylethanolamine binding protein 4	PEBP4
A0A8C2U0G4	Trypsin I-P1-like OS=Coturnix japonica OX=93934	LOC107319263	2.86783	0	3.33798	4.81014	10.1119	0.00135572	+	-0.576875	-0.786652	-0.584793	-1.14545	2.20002	3.9499	1.20343	2.9048	A0A1D5PN36, A0A8V0ZN26, Q90629, A2JDL7	A0A1D5PN36	trypsin (EC 3.4.21.4)	LOC107054567
A0A8C2SSZ9	Nucleoside phosphorylase domain-containing protein OS=Coturnix japonica OX=93934 PE=4 SV=1	A0A8C2SSZ9	3.2909	0	2.18852	5.16414	4.55839	0.000511803	+	-3.93313	-3.95432	-4.60311	-3.16001	-2.10927	-1.66434	-1.49858	-1.62429	A0A8V0X675, A0A8V0ZPY2, A0A8V0ZPY9	A0A8V0ZPY2	Purine nucleoside phosphorylase (EC 2.4.2.1) (Inosine-guanosine phosphorylase)	PNP
A0A8C2TIV9	phosphopyruvate hydratase OS=Coturnix japonica OX=93934	ENO1	4.22278	0	2.1306	6.77882	4.37899	5.98717e-05	+	-3.97233	-3.32271	-3.36108	-3.77091	-1.09105	-1.48839	-1.78811	-1.53709	P51913	P51913	Alpha-enolase (EC 4.2.1.11) (2-phospho-D-glycerate hydro-lyase) (Phosphopyruvate hydratase)	ENO1
A0A8C2T207	Mesothelin-like protein OS=Coturnix japonica OX=93934	LOC107320636	2.29497	0.00275	2.70951	3.71408	6.54101	0.00507024	+	-2.14879	-3.64949	-3.32155	-0.906726	0.201527	0.0705013	0.0810585	0.458414	A0A8V0Z6F8	A0A8V0Z6F8	Mesothelin-like protein	MSLNL
A0A8C2TJ06	F-actin-capping protein subunit alpha OS=Coturnix japonica OX=93934	CAPZA2	3.03471	0.00293333	0.997984	3.7667	1.99721	0.00092319	+	-3.6699	-4.13368	-3.99659	-4.05092	-3.25112	-3.11732	-2.76834	-2.72238	P28497	P28497	F-actin-capping protein subunit alpha-2 (Beta-actinin subunit I) (CapZ 36/32)	CAPZA2
A0A8C2SM39	Tyrosine 3-monooxygenase/tryptophan 5-monooxygenase activation protein zeta OS=Coturnix japonica OX=93934	YWHAZ	2.35939	0.00314286	2.84349	3.84107	7.17756	0.00437131	+	-1.93684	-4.13806	-3.83781	-4.55445	-0.89852	-0.693306	-1.41194	-0.0894279	Q5ZKC9	Q5ZKC9	14-3-3 protein zeta	YWHAZ
A0A8C2U7G7	Aldo-keto reductase family 1 member B10-like OS=Coturnix japonica OX=93934	LOC107314935	2.68636	0.00338462	1.54318	3.87691	2.91435	0.00205893	+	1.37004	1.1215	2.20861	1.71534	3.12101	2.91409	2.88158	3.67149	A0A8V0YKA1	A0A8V0YKA1	Aldo-keto reductase family 1 member B10	AKR1B10
A0A8C2SWD0	Dynactin subunit 2 OS=Coturnix japonica OX=93934	DCTN2	2.4984	0.00366667	3.00125	4.09747	8.00695	0.00317394	+	-4.11269	-5.317	-3.21158	-5.24943	-1.62743	-1.72328	-2.15996	-0.375019	A0A8V1A1A5, A0A1D5PGQ9, A0A1D5PFB8, Q9PTG6, A0A8V0ZTS5	Q9PTG6	Dynactin subunit 2 (p50 dynamitin)	DCTN2
A0A8C2UAI5	Triacylglycerol lipase OS=Coturnix japonica OX=93934	LOC107316185	2.55634	0.004	3.18379	4.22839	9.08691	0.00277756	+	-4.46995	-4.39091	-3.80182	-3.44838	-2.03885	0.474482	-1.68947	-0.122059	A0A8V0ZS99, A0A8V0ZJ81	A0A8V0ZS99	Triacylglycerol lipase (EC 3.1.1.3) (Pancreatic lipase)	PNLIPRP1
A0A8C2UK53	Sulfhydryl oxidase OS=Coturnix japonica OX=93934	QSOX1	2.79271	0.0044	2.17587	4.34799	4.51857	0.00161171	+	-2.51906	-3.32678	-4.01764	-2.77195	-0.885679	-0.819885	-1.6277	-0.598698	A0A8V0Y248	A0A8V0Y248	Sulfhydryl oxidase (EC 1.8.3.2)	QSOX1
A0A8C2SMV0	60S ribosomal protein L30 OS=Coturnix japonica OX=93934	RPL30	3.19753	0.00488889	1.50786	4.53892	2.84388	0.000634553	+	-4.35605	-4.23888	-4.44559	-4.01599	-3.10619	-2.91458	-2.13692	-2.86739	P67883	P67883	Large ribosomal subunit protein eL30 (60S ribosomal protein L30)	RPL30
A0A8C2Y8B7	Chymotrypsin like elastase 3B OS=Coturnix japonica OX=93934	CELA3B	2.08637	0.00505263	3.89988	3.52664	14.9273	0.00819662	+	-1.19501	-5.86795	-2.89417	-3.31299	0.565184	1.19493	-0.161814	0.731098	A0A8V0Z351, A0A8V0YWP8	A0A8V0Z351		CELA3B
A0A8C2UFC7	Alpha-amylase OS=Coturnix japonica OX=93934	LOC107317186	2.11162	0.00533333	3.65267	3.54632	12.5766	0.00773357	+	-1.31677	-3.34678	-3.00978	-1.53754	1.05185	2.82783	-0.699726	2.21985	Q98942	Q98942	Alpha-amylase (EC 3.2.1.1)	amy
A0A8C2UGS0	Milk fat globule-EGF factor 8 protein OS=Coturnix japonica OX=93934	MFGE8	2.81019	0.0055	2.89884	4.60644	7.45825	0.00154815	+	-4.0571	-3.48892	-3.84919	-5.61462	-0.644608	-1.6701	-1.40366	-1.69611	E1C0K5	E1C0K5	Milk fat globule EGF and factor V/VIII domain containing	MFGE8
A0A8C2TWN7	EH domain containing 4 OS=Coturnix japonica OX=93934	EHD4	2.44274	0.00564706	1.56868	3.57007	2.96634	0.00360798	+	-3.13011	-3.65721	-3.94769	-4.27131	-1.99422	-2.88516	-1.83142	-2.02077	A0A8V0ZDL6, F1NV47	A0A8V0ZDL6	EH domain containing 4	EHD4
A0A8C2T3G1	Avidin-like OS=Coturnix japonica OX=93934	LOC107305842	2.80732	0.00628571	3.00633	4.62772	8.03516	0.00155839	+	-3.74148	-3.27676	-3.94501	-3.593	-1.28012	-1.54379	0.826263	-0.533287	P56735, P56736, A0A8V0YJ95, O13153, P56732, P56733, P56734, A0A8V0Y5M8, P02701	P56735	Avidin-related protein 6	AVR6
A0A8C2TM76	Transmembrane serine protease 4 OS=Coturnix japonica OX=93934	TMPRSS4	1.85112	0.0158	2.62935	3.02884	6.18747	0.0140889	+	-2.80952	-4.76493	-4.81207	-2.16922	-0.696392	-1.52035	-1.68838	-0.133228	A0A8V0ZNH3, A0A8V0ZX70	A0A8V0ZNH3	Transmembrane protease serine 4	TMPRSS4
A0A8C2SSS2	Ig-like domain-containing protein OS=Coturnix japonica OX=93934 PE=4 SV=1	A0A8C2SSS2	2.12721	0.0221818	1.15002	2.94509	2.21917	0.00746091	+	-0.811324	-0.370214	-0.683943	0.177321	0.980169	1.12362	0.420937	0.387194	No ortholog	No ortholog	No ortholog	---
A0A8C2TLF1	Transketolase OS=Coturnix japonica OX=93934	TKT	2.14942	0.0232381	1.1454	2.96671	2.21208	0.0070889	+	0.622592	-0.535288	-0.197342	0.115287	1.22523	1.01039	0.836998	1.51424	F1P1A5	F1P1A5	Transketolase (EC 2.2.1.1)	TKTL1
A0A8C2TF59	Voltage dependent anion channel 2 OS=Coturnix japonica OX=93934	VDAC2	1.75086	0.0257391	2.6666	2.88681	6.3493	0.0177476	+	-3.8413	-2.90317	-1.75461	-1.56476	-0.950491	-0.637987	1.84759	0.34343	A0A8V0ZV58	A0A8V0ZV58	Voltage-dependent anion-selective channel protein 2	VDAC2
A0A8C2T336	Transitional endoplasmic reticulum ATPase OS=Coturnix japonica OX=93934	VCP	2.01237	0.0268333	1.17058	2.82954	2.25103	0.00971913	+	-2.97731	-3.24257	-4.11558	-3.87131	-1.92706	-2.60187	-2.66083	-2.33467	A0A1D5NTY5, Q5ZMU9	A0A1D5NTY5	Transitional endoplasmic reticulum ATPase (EC 3.6.4.6) (Valosin-containing protein)	LOC430766
A0A8C2TSM9	ATP-dependent RNA helicase OS=Coturnix japonica OX=93934	EIF4A2	1.81087	0.0297778	1.57831	2.76211	2.9862	0.015457	+	-3.15211	-3.7296	-2.84957	-4.77282	-1.59558	-2.32052	-1.80683	-2.46791	Q8JFP1	Q8JFP1	Eukaryotic initiation factor 4A-II (eIF-4A-II) (eIF4A-II) (EC 3.6.4.13) (ATP-dependent RNA helicase eIF4A-2)	EIF4A2
A0A8C2SLD8	Carboxypeptidase A1-like OS=Coturnix japonica OX=93934	LOC107310992	1.64628	0.02992	3.37205	2.79504	10.3536	0.0225798	+	-0.350293	-4.02745	-3.87315	-4.08371	1.00965	1.30523	-1.48632	0.325058	A0A8V0XYL1	A0A8V0XYL1	Carboxypeptidase A5	CPA5
A0A8C2T0Q0	Deleted in malignant brain tumors 1 protein-like OS=Coturnix japonica OX=93934	LOC107325873	1.80942	0.0309231	1.59171	2.76435	3.01405	0.0155087	+	0.649882	2.29329	1.61061	2.83437	3.24999	3.55457	3.44473	3.50569	A0A8V0XR98	A0A8V0XR98	CD163 molecule like 1	CD163L
A0A8C2U5G7	Trypsin II-P29-like OS=Coturnix japonica OX=93934	LOC107319244	1.70185	0.031	2.20342	2.75439	4.60569	0.0198677	+	0.687686	0.341972	-0.900057	-1.17718	2.39685	2.92353	0.46015	1.98556	A0A1D5PN36, A0A8V0ZN26, Q90629, A2JDL7	A0A1D5PN36	trypsin (EC 3.4.21.4)	LOC107054567
A0A8C2YEK4	Ovostatin-like OS=Coturnix japonica OX=93934	LOC107318442	1.77045	0.0330286	1.34785	2.63368	2.54533	0.0169648	+	0.913503	1.17113	2.04453	2.42467	2.65553	3.07022	2.68502	3.53449	A0A8V0ZTX8	A0A8V0ZTX8	Ovostatin	OVSTL
A0A8C2TLZ0	Fructose-bisphosphate aldolase OS=Coturnix japonica OX=93934	ALDOC	1.96441	0.034	0.955405	2.63502	1.93912	0.010854	+	-1.97701	-1.89904	-1.08095	-1.64485	-0.553535	-0.985052	-0.952053	-0.289581	A0A8V0XV69, P07341, R4GM10, A0A8V1AKU4, A0A8V1AIR0, A0A8V1AGM3, P53449, A0A8V0WZE9, A0A8V0X4F7, A0A8V0X6I8	P07341	Fructose-bisphosphate aldolase B (EC 4.1.2.13) (Liver-type aldolase)	ALDOB
A0A8C2TFK5	14-3-3 protein theta OS=Coturnix japonica OX=93934	YWHAQ	1.5337	0.0346667	2.37524	2.54301	5.18821	0.0292616	+	-3.99564	-2.26948	-3.58908	-0.659534	-0.587288	-0.814369	-0.406572	0.795446	Q5ZMD1	Q5ZMD1	14-3-3 protein theta	YWHAQ
A0A8C2TFH4	40S ribosomal protein S8 OS=Coturnix japonica OX=93934 PE=3 SV=1	A0A8C2TFH4	1.74136	0.0350303	1.48838	2.64719	2.80574	0.0181402	+	-3.50054	-4.69546	-4.4652	-5.01059	-2.812	-3.81226	-2.86818	-2.22583	F1NB02	F1NB02	40S ribosomal protein S8	RPS8
A0A8C2UJD2	Protein disulfide-isomerase OS=Coturnix japonica OX=93934	P4HB	1.54523	0.0355789	2.37331	2.55893	5.18129	0.028495	+	-5.0028	-2.58494	-4.35379	-1.54787	-0.68902	-1.37634	-1.41555	-0.515261	P09102	P09102	Protein disulfide-isomerase (PDI) (EC 5.3.4.1) (Cellular thyroid hormone-binding protein) (Prolyl 4-hydroxylase subunit beta) (Retina cognin) (R-cognin)	P4HB
A0A8C2TH69	Malate dehydrogenase OS=Coturnix japonica OX=93934	MDH2	1.81345	0.0356667	1.12644	2.58377	2.18319	0.0153655	+	-3.68946	-4.09639	-3.57445	-2.57116	-2.19634	-2.58232	-2.23139	-2.41566	E1BVT3	E1BVT3	Malate dehydrogenase (EC 1.1.1.37)	MDH2
A0A8C2TQ71	Filamin B OS=Coturnix japonica OX=93934	FLNB	2.35799	0.036125	0.663299	2.65894	1.5837	0.00438544	+	-2.80735	-2.71905	-2.3275	-2.36594	-1.70633	-2.11011	-1.81446	-1.93575	F1N8D4	F1N8D4	Filamin B	FLNB
A0A8C2SXA7	ATP synthase subunit beta OS=Coturnix japonica OX=93934	ATP5F1B	1.65718	0.0361379	2.4199	2.7222	5.35134	0.0220199	+	-2.22031	-4.02101	-0.462973	-1.41652	-0.00969315	0.0397072	0.571674	0.957106	A0A8V1A624	A0A8V1A624	ATP synthase subunit beta (EC 7.1.2.2)	ATP5B
A0A8C2SZ10	ATP synthase subunit alpha OS=Coturnix japonica OX=93934	ATP5F1A	1.56133	0.0365405	2.28536	2.57072	4.87487	0.0274579	+	-4.22624	-3.36087	-2.14667	-5.78704	-1.67184	-1.97621	-1.06307	-1.66825	A0A1D5PN54	A0A1D5PN54	ATP synthase subunit alpha	ATP5F1AZ
A0A8C2YC82	Cobalamin binding intrinsic factor OS=Coturnix japonica OX=93934	CBLIF	1.54161	0.0372903	3.8357	2.66311	14.2777	0.0287337	+	-4.99337	-4.45587	-1.28103	-0.436656	2.21259	1.08975	-0.978638	1.85216	A0A8V1A3H6, A0A8V0ZQV5, A0A8V0ZZW5, A0A8V0X783, A0A8V1A3I6, A0A8V0ZZX0	A0A8V1A3H6	Uncharacterized protein	GIF
A0A8C2TPE8	Interleukin 1 receptor accessory protein OS=Coturnix japonica OX=93934	IL1RAP	1.62455	0.0385333	2.51085	2.68681	5.69956	0.0237382	+	-3.73119	-4.28632	-2.86472	-0.575509	-0.383039	-0.125589	-0.821739	-0.0839672	A0A8V0YHT9, A0A1D5P4S3, A0A8V0YP55, A0A8V0YVZ6, A0A8V0YP82, A0A8V0YHU4, A0A8V0YP43, A0A8V0X4W5, A0A8V0XF78, A0A8V0YEW7, A0A8V0YH07, A0A8V0ZLV1, A0A8V0YLY8, A0A8V0YFL8, A0A8V0YTT5	A0A8V0YHT9	Interleukin 1 receptor accessory protein	IL1RAP
A9CTP4	Glutathione peroxidase 1 OS=Coturnix japonica OX=93934	GPx1	1.58354	0.040381	1.68823	2.50091	3.22261	0.0260891	+	-3.73931	-3.19645	-4.72016	-3.71864	-2.34999	-3.14099	-0.841148	-2.28952	A0A8V1AEE8	A0A8V1AEE8	Glutathione peroxidase 1 (EC 1.11.1.9) (Cellular glutathione peroxidase)	GPX1
A0A8C2TV59	Plastin 3 OS=Coturnix japonica OX=93934	PLS3	1.78578	0.0408372	1.02427	2.49676	2.03393	0.0163763	+	-0.979051	0.255779	-0.125214	0.152656	0.783224	0.540583	1.18304	0.894411	A0A1D5PE96	A0A1D5PE96	Plastin-3 (T-plastin)	PLS3
A0A0U5AMW4	Avian beta-defensin 9 OS=Coturnix japonica OX=93934	AvBD9	1.47201	0.0413659	2.88037	2.50214	7.3634	0.033728	+	0.26529	-1.79219	-0.824486	-0.558204	0.103464	4.73712	2.08676	1.68456	Q6QLR1	Q6QLR1	Gallinacin-9 (Gal-9) (Beta-defensin 9) (Gallinacin-6) (Gal-6)	GAL9
A0A8C2TFW6	Gelsolin OS=Coturnix japonica OX=93934	GSN	1.44447	0.0414167	2.75401	2.45265	6.74588	0.0359359	+	-3.79658	-3.26692	-5.31577	-0.44946	-0.5991	-0.291616	-0.690601	-0.231394	O93510	O93510	Gelsolin (Actin-depolymerizing factor) (ADF) (Brevin) (Homogenin)	GSN
A0A8C2TVM8	Polymeric immunoglobulin receptor-like OS=Coturnix japonica OX=93934	LOC107324776	1.76757	0.0417778	1.0384	2.48569	2.05395	0.0170777	+	4.42119	4.70822	5.1276	5.38474	6.48037	5.6661	5.45989	6.18899	A0A8V1ACV0	A0A8V1ACV0	Polymeric immunoglobulin receptor	PIGR
A0A8C2SYF1	Hemopexin OS=Coturnix japonica OX=93934	HPX	1.48653	0.0422979	2.25694	2.46356	4.77978	0.0326192	+	-2.00021	-4.19652	-1.57056	-0.521894	-0.461576	0.0232277	0.430365	0.746571	P20057, A0A8V0X997	P20057	Hemopexin	HPX
A0A8C2U3B7	Arylacetamide deacetylase OS=Coturnix japonica OX=93934	AADAC	1.53772	0.0427273	1.93212	2.48742	3.81617	0.0289919	+	-4.15429	-4.89939	-4.3303	-1.99784	-1.61713	-2.19074	-2.41069	-1.43476	A0A8V0X390	A0A8V0X390	Arylacetamide deacetylase	AADAC
A0A8C2T9A2	Aldehyde dehydrogenase 1 family member A1 OS=Coturnix japonica OX=93934	ALDH1A1	1.48318	0.0432174	2.31665	2.46587	4.98174	0.0328712	+	-5.00561	-3.43404	-1.84555	-1.92209	-0.542419	-1.59729	-1.01597	0.215002	F1NJC7	F1NJC7	Aldehyde dehydrogenase 1 family member A1	ALDH1A1
P81061	Cystatin OS=Coturnix japonica OX=93934 PE=1 SV=1	P81061	1.57868	0.0454694	1.30292	2.39021	2.46728	0.0263828	+	-3.16645	-4.25001	-2.65786	-2.2458	-1.71003	-1.52063	-1.8923	-1.98546	R4GLT1, P01038	P01038	Cystatin (Egg-white cystatin) (Ovocystatin)
A0A8C2T7M4	Heat shock cognate 71 kDa protein OS=Coturnix japonica OX=93934	HSPA8	1.78255	0.05072	0.802319	2.33603	1.7439	0.0164989		0.682736	0.732027	1.05148	0.966727	1.82442	1.31155	1.27901	2.22727	tr|A0A8V1A5Z3|A0A8V1A5Z3_CHICK	tr|A0A8V1A5Z3|A0A8V1A5Z3_CHICK	Heat shock 70kDa protein 8	HSPA8
A0A8C2TWE2	Glucose-6-phosphate isomerase OS=Coturnix japonica OX=93934	GPI	1.57152	0.054902	1.0597	2.28586	2.0845	0.0268212		-0.625739	-1.85311	-0.889399	-1.17475	0.0694542	-0.178885	-0.696045	0.50128	tr|A0A1L1RQ91|A0A1L1RQ91_CHICK	tr|A0A1L1RQ91|A0A1L1RQ91_CHICK	Glucose-6-phosphate isomerase (EC 5.3.1.9)	GPI
A0A8C2SW65	Chymotrypsinogen A-like OS=Coturnix japonica OX=93934	LOC107319196	1.28117	0.0680769	2.70014	2.21528	6.49864	0.05234		-3.50716	-3.07124	-3.12277	-4.844	-0.505581	0.74803	-3.95646	-0.0305996	tr|H9KYN7|H9KYN7_CHICK	tr|H9KYN7|H9KYN7_CHICK	chymotrypsin (EC 3.4.21.1)	LOC121106428
A0A8C2SXF8	Semaphorin-3C OS=Coturnix japonica OX=93934	SEMA3C	1.2984	0.0782222	1.86894	2.16015	3.65265	0.0503037		-4.1501	-4.06362	-1.35453	-1.57649	-1.03218	-0.918451	-0.883196	-0.835125	tr|A0A1D5PZ68|A0A1D5PZ68_CHICK	tr|A0A1D5PZ68|A0A1D5PZ68_CHICK	Semaphorin-3C	SEMA3C
A0A8C2U8Q0	Phosphoglycerate mutase OS=Coturnix japonica OX=93934	PGAM1	1.23969	0.0793898	1.81009	2.0747	3.50664	0.0575852		-5.18006	-3.10961	-4.19772	-3.92143	-3.98466	-2.42492	-0.919426	-1.83946	sp|Q5ZLN1|PGAM1_CHICK	sp|Q5ZLN1|PGAM1_CHICK	Phosphoglycerate mutase 1 (EC 5.4.2.11) (EC 5.4.2.4) (BPG-dependent PGAM 1)	PGAM1
A0A8C2U0R2	PDZ and LIM domain 1 OS=Coturnix japonica OX=93934	PDLIM1	1.31201	0.0796981	1.76349	2.16311	3.39518	0.0487522		-4.10362	-4.07492	-4.15549	-4.30591	-2.06945	-4.101	-0.67182	-2.74373	tr|E1C852|E1C852_CHICK, tr|A0A1D5NU14|A0A1D5NU14_CHICK	tr|E1C852|E1C852_CHICK, tr|A0A1D5NU14|A0A1D5NU14_CHICK	PDZ and LIM domain 1	PDLIM1
A0A8C2UDR3	Actin gamma 1 OS=Coturnix japonica OX=93934	ACTG1	1.44759	0.0800667	0.879882	2.06475	1.84022	0.035679		3.47983	2.94687	3.95393	4.04527	4.53143	3.93933	4.53139	4.94327	sp|Q5ZMQ2|ACTG_CHICK	sp|Q5ZMQ2|ACTG_CHICK	Actin, cytoplasmic 2	ACTG1
A0A8C2U2F4	Trypsin II-P29-like OS=Coturnix japonica OX=93934	LOC107319244	1.17328	0.0805246	2.6041	2.05562	6.08013	0.0670998		-2.67498	-3.78391	-3.80902	-2.6591	0.705683	0.72719	-3.95101	0.00753784	tr|A0A1D5PN36|A0A1D5PN36_CHICK, tr|A0A8V0ZN26|A0A8V0ZN26_CHICK, sp|Q90629|TRY3_CHICK, tr|A2JDL7|A2JDL7_CHICK	tr|A0A1D5PN36|A0A1D5PN36_CHICK, tr|A0A8V0ZN26|A0A8V0ZN26_CHICK, sp|Q90629|TRY3_CHICK, tr|A2JDL7|A2JDL7_CHICK	EPS8 like 2	EPS8L2
C7G492	Heat shock protein 90kDa alpha (Cytosolic), class A member 1 OS=Coturnix japonica OX=93934	HSP90AA1	1.47892	0.0807586	0.859939	2.08492	1.81496	0.0331957		-1.45582	-1.5755	-0.983681	-0.995439	-0.229956	-0.485653	-1.07945	0.224379	tr|A0A1D5PUL6|A0A1D5PUL6_CHICK	tr|A0A1D5PUL6|A0A1D5PUL6_CHICK	Heat shock protein 90 alpha family class A member 1	HSP90AA1
A0A8C2TQI3	Protein S100-A6 OS=Coturnix japonica OX=93934	LOC107324454	1.15091	0.0811613	2.71529	2.03031	6.56724	0.0706457		-4.28402	-4.25064	0.188761	-0.276408	0.500235	0.634321	1.00887	0.0954227	sp|Q98953|S10A6_CHICK, tr|A0A8V1ADM6|A0A8V1ADM6_CHICK, tr|A0A8V1AIH5|A0A8V1AIH5_CHICK, tr|A0A8V1AKB1|A0A8V1AKB1_CHICK, tr|A0A8V1A8N4|A0A8V1A8N4_CHICK, tr|A0A1D5PJJ4|A0A1D5PJJ4_CHICK, tr|E1C1S0|E1C1S0_CHICK, tr|A0A8V1AIE5|A0A8V1AIE5_CHICK, sp|P28318|M126_CHICK, tr|A0A8V0YDN8|A0A8V0YDN8_CHICK, sp|B7FF67|SNTAN_CHICK, tr|E1C251|E1C251_CHICK	sp|Q98953|S10A6_CHICK, tr|A0A8V1ADM6|A0A8V1ADM6_CHICK, tr|A0A8V1AIH5|A0A8V1AIH5_CHICK, tr|A0A8V1AKB1|A0A8V1AKB1_CHICK, tr|A0A8V1A8N4|A0A8V1A8N4_CHICK, tr|A0A1D5PJJ4|A0A1D5PJJ4_CHICK, tr|E1C1S0|E1C1S0_CHICK, tr|A0A8V1AIE5|A0A8V1AIE5_CHICK, sp|P28318|M126_CHICK, tr|A0A8V0YDN8|A0A8V0YDN8_CHICK, sp|B7FF67|SNTAN_CHICK, tr|E1C251|E1C251_CHICK	Protein S100-A6	S100A6
A0A8C2SQP2	Tubulin alpha chain OS=Coturnix japonica OX=93934	TUBA1A	1.50781	0.0821754	0.814845	2.08533	1.75911	0.0310592		-0.0537195	0.0263824	0.360825	0.458592	0.948494	0.457529	1.72436	0.921074	sp|P02552|TBA1A_CHICK	sp|P02552|TBA1A_CHICK	Tubulin alpha-1A chain (EC 3.6.5.-) [Cleaved into: Detyrosinated tubulin alpha-1A chain]	TUBA1A
A0A8C2TCL6	Osteopontin OS=Coturnix japonica OX=93934	SPP1	1.20684	0.0836429	2.44795	2.09248	5.45641	0.0621092		-4.5961	-4.87009	-3.57076	-2.77985	-0.880072	-1.18293	0.256332	-4.21833	sp|P23498|OSTP_CHICK, tr|A0A8V0X8R4|A0A8V0X8R4_CHICK	sp|P23498|OSTP_CHICK, tr|A0A8V0X8R4|A0A8V0X8R4_CHICK	Osteopontin (Bone sialoprotein 1) (Secreted phosphoprotein 1) (SPP-1)	SPP1
A0A8C2U3B1	6-phosphogluconate dehydrogenase, decarboxylating OS=Coturnix japonica OX=93934	PGD	1.25474	0.084	1.9866	2.11631	3.96301	0.0556243		-4.75226	-2.4144	-1.16114	-1.25186	-0.377399	-0.523043	-0.503075	-0.229767	tr|A0A8V0YZ27|A0A8V0YZ27_CHICK	tr|A0A8V0YZ27|A0A8V0YZ27_CHICK	6-phosphogluconate dehydrogenase, decarboxylating (EC 1.1.1.44)	PGD
A0PA15	78 kDa glucose-regulated protein OS=Coturnix japonica OX=93934	HSPA5	1.28897	0.0927619	1.04449	1.96904	2.06264	0.0514084		-1.96426	-2.36049	-1.67498	-0.9721	-0.461786	-0.600006	-1.59832	-0.133736	sp|Q90593|BIP_CHICK	sp|Q90593|BIP_CHICK	Endoplasmic reticulum chaperone BiP (EC 3.6.4.10) (78 kDa glucose-regulated protein) (GRP-78) (Binding-immunoglobulin protein) (BiP) (Heat shock protein 70 family protein 5) (HSP70 family protein 5) (Heat shock protein family A member 5) (Immunoglobulin heavy chain-binding protein)	HSPA5
A0A8C2SRB3	Albumin OS=Coturnix japonica OX=93934	ALB	1.14357	0.096	1.86098	1.95311	3.63254	0.07185		2.6476	2.13289	2.82547	3.08152	4.09242	6.83388	2.88644	4.31865	tr|A0A8V0XPB9|A0A8V0XPB9_CHICK, tr|A0A1D5NW68|A0A1D5NW68_CHICK, tr|A0A8V0XJ14|A0A8V0XJ14_CHICK, sp|P19121|ALBU_CHICK, tr|A0A8V0XEX1|A0A8V0XEX1_CHICK	tr|A0A8V0XPB9|A0A8V0XPB9_CHICK, tr|A0A1D5NW68|A0A1D5NW68_CHICK, tr|A0A8V0XJ14|A0A8V0XJ14_CHICK, sp|P19121|ALBU_CHICK, tr|A0A8V0XEX1|A0A8V0XEX1_CHICK	Albumin	ALB
A0A8C2TIV7	Apolipoprotein A4 OS=Coturnix japonica OX=93934	APOA4	1.04956	0.104862	3.24941	1.90667	9.50979	0.0892151		-3.8147	-0.65991	-1.04961	0.115781	1.41468	5.38702	-1.21259	2.00009	tr|A0A8V0ZZN4|A0A8V0ZZN4_CHICK	tr|A0A8V0ZZN4|A0A8V0ZZN4_CHICK	Apolipoprotein A-IV	APOA4
A0A8C2Y743	SRCR domain-containing protein OS=Coturnix japonica OX=93934 PE=4 SV=1	A0A8C2Y743	1.00673	0.125254	2.55776	1.81562	5.88793	0.0984631		-5.25187	-3.38046	-4.79134	-3.96623	-3.77803	1.8126	-2.93284	-2.26059	tr|A0A8V0XEL0|A0A8V0XEL0_CHICK, tr|A0A8V1AKJ4|A0A8V1AKJ4_CHICK	tr|A0A8V0XEL0|A0A8V0XEL0_CHICK, tr|A0A8V1AKJ4|A0A8V1AKJ4_CHICK	PIT54 protein	PIT54
A0A8C2YFT5	Cathepsin D OS=Coturnix japonica OX=93934	CTSD	1.02514	0.126182	2.2121	1.8215	4.63351	0.0943756		-5.10731	-3.52569	-0.624691	-1.65225	-1.25852	0.3281	0.371601	-1.5027	sp|Q05744|CATD_CHICK, tr|A0A8V0Y8B8|A0A8V0Y8B8_CHICK, tr|A0A8V1A722|A0A8V1A722_CHICK, tr|A0A8V0YF22|A0A8V0YF22_CHICK, tr|F1N916|F1N916_CHICK, tr|Q9W643|Q9W643_CHICK, tr|A0A8V1ADA0|A0A8V1ADA0_CHICK, tr|A0A8V0ZB65|A0A8V0ZB65_CHICK, sp|P00793|PEPA_CHICK, tr|Q9PRG9|Q9PRG9_CHICK, tr|A0A8V1ABH1|A0A8V1ABH1_CHICK, sp|P16476|PEPE_CHICK	sp|Q05744|CATD_CHICK, tr|A0A8V0Y8B8|A0A8V0Y8B8_CHICK, tr|A0A8V1A722|A0A8V1A722_CHICK, tr|A0A8V0YF22|A0A8V0YF22_CHICK, tr|F1N916|F1N916_CHICK, tr|Q9W643|Q9W643_CHICK, tr|A0A8V1ADA0|A0A8V1ADA0_CHICK, tr|A0A8V0ZB65|A0A8V0ZB65_CHICK, sp|P00793|PEPA_CHICK, tr|Q9PRG9|Q9PRG9_CHICK, tr|A0A8V1ABH1|A0A8V1ABH1_CHICK, sp|P16476|PEPE_CHICK	Cathepsin D (EC 3.4.23.5) [Cleaved into: Cathepsin D light chain; Cathepsin D heavy chain]	CTSD
A0A8C2UCJ4	CUB and zona pellucida-like domain-containing protein 1 OS=Coturnix japonica OX=93934 PE=4 SV=1	A0A8C2UCJ4	1.03273	0.129565	1.80932	1.79895	3.50478	0.0927397		1.08062	2.87504	0.663904	4.18	4.7339	3.20926	3.46018	4.63353	tr|A0A8V0XCR2|A0A8V0XCR2_CHICK	tr|A0A8V0XCR2|A0A8V0XCR2_CHICK	CUB and zona pellucida-like domain-containing protein 1	CUZD1
A0A8C2U0W2	Lipocalin-like OS=Coturnix japonica OX=93934	PTGDS	1.01742	0.129647	2.11273	1.80374	4.32509	0.0960687		-4.46536	-3.84394	-3.93477	-2.94651	-2.95305	1.37407	-2.50301	-2.65767	tr|Q8QFM7|Q8QFM7_CHICK	tr|Q8QFM7|Q8QFM7_CHICK	Prostaglandin-H2 D-isomerase (EC 5.3.99.2) (Glutathione-independent PGD synthase) (Lipocalin-type prostaglandin-D synthase) (Prostaglandin-D2 synthase)	L-PGDS
A0A8C2TI23	Villin like OS=Coturnix japonica OX=93934	VILL	1.19137	0.137429	0.80865	1.76763	1.75157	0.0643614		-1.29563	-1.57636	-0.620476	-0.383906	0.180683	-0.593567	-0.492531	0.263641	tr|A0A8V1A8D1|A0A8V1A8D1_CHICK	tr|A0A8V1A8D1|A0A8V1A8D1_CHICK	Villin like	VILL
A0A8C2TIX4	Chymotrypsin like OS=Coturnix japonica OX=93934	CTRL	0.962002	0.142704	2.0472	1.72194	4.13302	0.109144		0.281095	-0.871384	-3.83262	-2.17045	0.178535	1.8035	-1.22656	0.839949	tr|A0A8V0ZU28|A0A8V0ZU28_CHICK	tr|A0A8V0ZU28|A0A8V0ZU28_CHICK	Chymotrypsin like	CTRL
A0A8C2SR14	Meprin A subunit OS=Coturnix japonica OX=93934	MEP1A	0.946281	0.146324	1.93911	1.69218	3.8347	0.113167		-0.712373	-2.71377	-4.33249	-3.55792	0.677868	-0.136766	-2.2984	-1.8028	tr|A0A8V0XT72|A0A8V0XT72_CHICK	tr|A0A8V0XT72|A0A8V0XT72_CHICK	Meprin A subunit (EC 3.4.24.-) (Endopeptidase-2)	MEP1A
A0A8C2YHR5	Beta-2-glycoprotein 1 OS=Coturnix japonica OX=93934	APOH	0.952867	0.148329	1.82936	1.69238	3.5538	0.111464		-4.00284	-3.87772	-4.05645	-4.11721	-4.63581	0.159857	-2.18059	-2.08022	tr|A0A8V1AGP0|A0A8V1AGP0_CHICK	tr|A0A8V1AGP0|A0A8V1AGP0_CHICK	Beta-2-glycoprotein 1 (Apolipoprotein H) (Beta-2-glycoprotein I)	APOH
A0A8C2TWM1	Amine oxidase OS=Coturnix japonica OX=93934	IL4I1	1.11331	0.1495	0.834864	1.69807	1.78369	0.0770357		2.35382	2.62313	1.21367	2.2466	2.30908	3.46425	3.08963	2.91372	tr|E6N1V0|E6N1V0_CHICK	tr|E6N1V0|E6N1V0_CHICK	Amine oxidase	LAO
A0A8C2TJT3	2-5 oligoadenylate synthase OS=Coturnix japonica OX=93934	OASL	0.944494	0.14976	1.87336	1.68455	3.66385	0.113633		-1.21038	-2.76295	-5.30025	-3.7434	-1.68772	-2.55236	0.0247478	-1.3082	tr|A0A8V1AF61|A0A8V1AF61_CHICK, tr|A0A8V1A4X0|A0A8V1A4X0_CHICK	tr|A0A8V1AF61|A0A8V1AF61_CHICK, tr|A0A8V1A4X0|A0A8V1A4X0_CHICK	2'-5' oligoadenylate synthase (EC 2.7.7.84)	OASL
A0A8C2TVY5	Extracellular fatty acid-binding protein OS=Coturnix japonica OX=93934	LOC107321681	1.15086	0.155117	0.674587	1.65573	1.59614	0.0706537		5.66412	5.10117	5.79055	6.11338	6.58425	5.73355	6.29725	6.75252	sp|P21760|EXFAB_CHICK, tr|A0A1D5NW85|A0A1D5NW85_CHICK	sp|P21760|EXFAB_CHICK, tr|A0A1D5NW85|A0A1D5NW85_CHICK	Extracellular fatty acid-binding protein	EXFABP
A0A8C2TUL0	Phosphatidylethanolamine binding protein 1 OS=Coturnix japonica OX=93934	PEBP1	0.930905	0.155158	1.81976	1.66148	3.53021	0.117245		-4.72336	-1.70897	-0.58193	-0.51319	-0.209066	-0.265869	-0.104576	0.331085	tr|A0A8V0ZTA5|A0A8V0ZTA5_CHICK	tr|A0A8V0ZTA5|A0A8V0ZTA5_CHICK	Phosphatidylethanolamine-binding protein 1 (HCNPpp)	PEBP1
A0A8C2TC51	Tyrosine 3-monooxygenase/tryptophan 5-monooxygenase activation protein gamma OS=Coturnix japonica OX=93934	YWHAG	0.960891	0.159512	1.12283	1.60907	2.17773	0.109423		-4.16809	-2.35825	-2.33283	-1.64163	-1.47377	-1.58934	-2.09519	-0.851187	tr|F1NMY1|F1NMY1_CHICK	tr|F1NMY1|F1NMY1_CHICK	Tyrosine 3-monooxygenase/tryptophan 5-monooxygenase activation protein gamma	YWHAG
A0A8C2YCU6	Epidermal differentiation protein OS=Coturnix japonica OX=93934 PE=4 SV=1	A0A8C2YCU6	0.899509	0.160741	-1.72513	-1.61041	0.302472	0.126035		-2.41868	-2.13182	0.0252285	-1.35671	-4.22744	-4.1685	-0.830824	-3.55572	tr|A0A1D5PHE6|A0A1D5PHE6_CHICK, tr|A0A088BID5|A0A088BID5_CHICK	tr|A0A1D5PHE6|A0A1D5PHE6_CHICK, tr|A0A088BID5|A0A088BID5_CHICK	Family with sequence similarity 83, member D like	FAM83DL
A0A8C2TT27	Epidermal differentiation protein OS=Coturnix japonica OX=93934 PE=4 SV=1	A0A8C2TT27	0.867027	0.1621	-2.52206	-1.61206	0.174094	0.135823		-1.90307	-1.52485	1.31552	0.534211	-1.35558	-4.81181	-0.268345	-5.23068	tr|A0A088BHA8|A0A088BHA8_CHICK	tr|A0A088BHA8|A0A088BHA8_CHICK	Epidermal differentiation protein (NK2 homeobox 3)	EDQM3
A0A8C2TXZ3	Fatty acid binding protein 3 OS=Coturnix japonica OX=93934	FABP3	1.07205	0.162205	0.772546	1.62815	1.70828	0.0847136		-0.561015	-0.811459	-0.319759	-0.343114	0.602312	0.251593	-0.723341	0.924274	tr|F1NUQ3|F1NUQ3_CHICK, sp|P80565|FABPM_CHICK, tr|A0A8V0YHR7|A0A8V0YHR7_CHICK	tr|F1NUQ3|F1NUQ3_CHICK, sp|P80565|FABPM_CHICK, tr|A0A8V0YHR7|A0A8V0YHR7_CHICK	Fatty acid-binding protein, smooth muscle (SM-FABP)	FABP
A0A8C2TPI2	Annexin OS=Coturnix japonica OX=93934	ANXA2	1.10015	0.162329	0.705603	1.62411	1.63083	0.0794046		3.15477	3.06789	3.89318	4.14431	4.75716	3.86174	4.03602	4.42764	sp|P17785|ANXA2_CHICK	sp|P17785|ANXA2_CHICK	Annexin A2	ANXA2
A0A8C2T5A5	Lamin B2 OS=Coturnix japonica OX=93934	LMNB2	0.989497	0.16469	0.836643	1.56542	1.78589	0.102448		-2.81641	-1.53493	-2.11203	-1.735	-0.880493	-1.44926	-2.01543	-0.506617	tr|F1NP51|F1NP51_CHICK	tr|F1NP51|F1NP51_CHICK	Lamin B2	LMNB2
A0A8C2SWH8	Annexin OS=Coturnix japonica OX=93934	ANXA5	0.889758	0.164744	1.48878	1.57393	2.80652	0.128897		-4.76222	-4.76464	-3.66965	-1.81413	-1.49085	-3.5606	-2.42768	-1.57639	sp|P17153|ANXA5_CHICK	sp|P17153|ANXA5_CHICK	Annexin A5 (Anchorin CII) (Annexin V) (Annexin-5) (Calphobindin I) (CPB-I) (Endonexin II) (Lipocortin V) (Placental anticoagulant protein I) (PAP-I) (Thromboplastin inhibitor) (Vascular anticoagulant-alpha) (VAC-alpha)	ANXA5
A0A8C2TTQ2	Protein S100-A12-like OS=Coturnix japonica OX=93934	LOC107324456	1.0907	0.164905	0.652473	1.58523	1.57186	0.0811512		3.15744	3.52806	4.55165	4.08669	4.54087	4.34629	4.45381	4.59277	tr|A0A8V1AIF3|A0A8V1AIF3_CHICK	tr|A0A8V1AIF3|A0A8V1AIF3_CHICK	EF-hand domain-containing protein	LOC121107580
A0A8C2TBX7	Eukaryotic translation elongation factor 2 OS=Coturnix japonica OX=93934	EEF2	0.956677	0.165271	1.00737	1.57809	2.01024	0.11049		-2.56572	-3.76406	-2.63841	-1.26026	-1.5755	-1.87761	-1.08847	-1.6574	tr|A0A1D5PS29|A0A1D5PS29_CHICK	tr|A0A1D5PS29|A0A1D5PS29_CHICK	Elongation factor 2	EEF2
A0A8C2U2R4	Alpha-actinin-1 OS=Coturnix japonica OX=93934	LOC107314914	1.06029	0.165864	0.651519	1.55551	1.57082	0.0870385		-3.00523	-2.06052	-1.79517	-1.80274	-1.71671	-1.78777	-1.2207	-1.33239	tr|A0A8V0ZKK8|A0A8V0ZKK8_CHICK	tr|A0A8V0ZKK8|A0A8V0ZKK8_CHICK	Actinin, alpha 1	ACTN1
A0A8C2SM62	Lysozyme g OS=Coturnix japonica OX=93934	LOC107307139	0.967864	0.166892	0.99206	1.58742	1.98902	0.10768		3.08968	4.02308	3.80765	4.99711	4.89134	4.55027	4.46751	5.97664	sp|P27042|LYG_CHICK, tr|A0A8V0YTE1|A0A8V0YTE1_CHICK	sp|P27042|LYG_CHICK, tr|A0A8V0YTE1|A0A8V0YTE1_CHICK	Lysozyme g	LYG2
A0A8C2U400	Tubulin beta chain OS=Coturnix japonica OX=93934	TUBB4B	0.927595	0.170247	0.965462	1.53339	1.95269	0.118142		0.307082	-0.36412	0.758615	0.165891	0.750521	0.404163	2.56199	1.01264	tr|A0A8V1AEW4|A0A8V1AEW4_CHICK	tr|A0A8V1AEW4|A0A8V1AEW4_CHICK	Tubulin beta chain	TUBB4B
A0A8C2SMY3	Furin, paired basic amino acid cleaving enzyme OS=Coturnix japonica OX=93934	FURIN	0.833426	0.174945	1.58187	1.50732	2.99358	0.146749		-3.93838	-0.931082	0.0917282	-0.140121	0.536434	0.291735	-0.163698	0.745157	tr|A0A8V0X4D8|A0A8V0X4D8_CHICK	tr|A0A8V0X4D8|A0A8V0X4D8_CHICK	furin (EC 3.4.21.75) (Dibasic-processing enzyme) (Paired basic amino acid residue-cleaving enzyme)	FURIN
A0A8C2T9A9	Histone H2B OS=Coturnix japonica OX=93934	LOC107312379	0.994746	0.1764	0.701224	1.51619	1.62588	0.101217		1.44578	1.27706	2.03789	2.63924	2.35112	2.2725	2.47868	3.10255	sp|Q9PSW9|H2B8_CHICK	sp|Q9PSW9|H2B8_CHICK	Histone H2B 8 (H2B VIII)	H2B-VIII
A0A8C2U7T4	Histidine kinase/HSP90-like ATPase domain-containing protein OS=Coturnix japonica OX=93934	HSP90B1	0.847531	0.176926	1.17155	1.47666	2.25254	0.142059		-4.73	-4.12376	-4.5102	-3.68528	-2.34933	-5.03363	-2.70306	-2.27701	sp|P08110|ENPL_CHICK, tr|A0A1D5PPN9|A0A1D5PPN9_CHICK	sp|P08110|ENPL_CHICK, tr|A0A1D5PPN9|A0A1D5PPN9_CHICK	Endoplasmin (Heat shock 108 kDa protein) (HSP 108) (HSP108) (Heat shock protein 90 kDa beta member 1) (Transferrin-binding protein)	HSP90B1
A0A8C2TSS6	Programmed cell death 6 interacting protein OS=Coturnix japonica OX=93934	PDCD6IP	0.889797	0.177247	0.967529	1.48916	1.95549	0.128885		-2.84655	-3.9366	-2.65936	-1.37595	-1.43897	-2.08134	-1.47688	-1.95115	tr|Q5ZJ70|Q5ZJ70_CHICK	tr|Q5ZJ70|Q5ZJ70_CHICK	Programmed cell death 6 interacting protein	PDCD6IP
A0A8C2T4Z9	Glutathione peroxidase OS=Coturnix japonica OX=93934	GPX3	0.882601	0.177391	1.01845	1.49199	2.02574	0.131039		-2.88823	-0.354685	-1.23228	-0.842259	-0.387407	0.246904	-0.469137	-0.634029	tr|A0A8V0YPR6|A0A8V0YPR6_CHICK	tr|A0A8V0YPR6|A0A8V0YPR6_CHICK	Glutathione peroxidase	GPX3
A0A8C2U2K9	Chloride intracellular channel 4 OS=Coturnix japonica OX=93934	CLIC4	0.824558	0.177918	-1.19653	-1.45101	0.436324	0.149776		-3.39342	-1.90543	-2.29942	-1.74156	-1.92463	-4.06739	-3.29238	-4.84154	tr|A0A8V0YVJ1|A0A8V0YVJ1_CHICK	tr|A0A8V0YVJ1|A0A8V0YVJ1_CHICK	Chloride intracellular channel 4	CLIC4
A0A8C2SV93	Matrilysin-like OS=Coturnix japonica OX=93934	LOC107308406	0.86609	0.178298	1.0637	1.48102	2.09029	0.136116		0.468541	0.422108	-0.0252285	1.46937	1.8311	0.0924549	2.32656	2.33949	tr|A0A8V0Y169|A0A8V0Y169_CHICK, tr|A0A8V0XP30|A0A8V0XP30_CHICK	tr|A0A8V0Y169|A0A8V0Y169_CHICK, tr|A0A8V0XP30|A0A8V0XP30_CHICK	Matrix metallopeptidase 7	MMP7
A0A8C2SRE8	glutathione transferase OS=Coturnix japonica OX=93934	MGST1	0.836253	0.178333	1.16685	1.46153	2.24521	0.145796		-4.84855	-2.65158	-3.36732	-5.10898	-1.71115	-3.15202	-3.12222	-3.32362	tr|A0A8V0YGN2|A0A8V0YGN2_CHICK, tr|E2IPN6|E2IPN6_CHICK	tr|A0A8V0YGN2|A0A8V0YGN2_CHICK, tr|E2IPN6|E2IPN6_CHICK	Microsomal glutathione S-transferase 1 (EC 2.5.1.18)	MGST1
A0A8C2TJE3	Vitronectin OS=Coturnix japonica OX=93934	VTN	0.801334	0.179134	1.47589	1.45359	2.78155	0.158003		1.17885	-1.22642	0.873573	2.42412	2.74851	0.874411	2.26755	3.26321	tr|A0A8V1AM36|A0A8V1AM36_CHICK, tr|O12945|O12945_CHICK, tr|A0A8V1ACV3|A0A8V1ACV3_CHICK	tr|A0A8V1AM36|A0A8V1AM36_CHICK, tr|O12945|O12945_CHICK, tr|A0A8V1ACV3|A0A8V1ACV3_CHICK	Vitronectin	VTN
A0A8C2SPY6	Ig-like domain-containing protein OS=Coturnix japonica OX=93934 PE=4 SV=1	A0A8C2SPY6	0.88583	0.184202	0.783754	1.43288	1.72161	0.130068		0.763993	0.937677	1.59048	2.17344	2.5391	2.34207	1.23027	2.48917	sp|P01875|IGHM_CHICK, tr|A0A8V0XEJ0|A0A8V0XEJ0_CHICK	sp|P01875|IGHM_CHICK, tr|A0A8V0XEJ0|A0A8V0XEJ0_CHICK	Ig mu chain C region
A0A8C2UCP7	Aldehyde dehydrogenase OS=Coturnix japonica OX=93934	ALDH1A3	0.824202	0.19028	0.977183	1.41213	1.96862	0.149899		-4.82372	-3.96604	-3.93533	-3.27417	-4.04692	-3.49297	-1.72419	-2.82645	tr|A0A8V0Z9T3|A0A8V0Z9T3_CHICK	tr|A0A8V0Z9T3|A0A8V0Z9T3_CHICK	Aldehyde dehydrogenase 1 family member A3	ALDH1A3
A0A8C2TAK8	Ezrin OS=Coturnix japonica OX=93934	EZR	0.763664	0.195248	1.43781	1.39847	2.70909	0.17232		-4.29716	-1.47226	-0.911085	-0.0637541	-0.0970879	-0.479443	-0.492531	0.076046	tr|Q9YGW6|Q9YGW6_CHICK	tr|Q9YGW6|Q9YGW6_CHICK	Ezrin	EZR
A0A8C2TQR6	Protein S100-A9-like OS=Coturnix japonica OX=93934	LOC107324455	0.963073	0.200314	0.52089	1.38242	1.43484	0.108875		1.15654	0.250435	1.16473	0.803899	1.22893	1.31467	1.05364	1.86192	tr|A0A8V1AG73|A0A8V1AG73_CHICK	tr|A0A8V1AG73|A0A8V1AG73_CHICK	EF-hand domain-containing protein	---
A0A8C2TBA7	Peptidylglycine alpha-amidating monooxygenase OS=Coturnix japonica OX=93934	PAM	0.757997	0.200466	1.24509	1.37018	2.37033	0.174583		-4.10888	-4.0707	-2.35559	-4.5811	-1.77115	-1.90481	-1.99746	-4.46248	tr|A0A8V0XU87|A0A8V0XU87_CHICK	tr|A0A8V0XU87|A0A8V0XU87_CHICK	Peptidylglycine alpha-amidating monooxygenase	PAM
A0A8C2U8M2	LIM domain 7 OS=Coturnix japonica OX=93934	LMO7	0.724911	0.214538	-1.42618	-1.34393	0.372115	0.188403		-2.09682	-1.30465	-1.23654	-1.06083	-2.29848	-3.87378	-0.495419	-4.73588	tr|A0A8V0X906|A0A8V0X906_CHICK, tr|A0A8V0X8V0|A0A8V0X8V0_CHICK, tr|A0A8V0X911|A0A8V0X911_CHICK, tr|A0A8V0X3W1|A0A8V0X3W1_CHICK, tr|A0A8V0X0Z4|A0A8V0X0Z4_CHICK, tr|A0A8V0X6E0|A0A8V0X6E0_CHICK, tr|A0A8V0X3W5|A0A8V0X3W5_CHICK, tr|A0A8V0X916|A0A8V0X916_CHICK	tr|A0A8V0X906|A0A8V0X906_CHICK, tr|A0A8V0X8V0|A0A8V0X8V0_CHICK, tr|A0A8V0X911|A0A8V0X911_CHICK, tr|A0A8V0X3W1|A0A8V0X3W1_CHICK, tr|A0A8V0X0Z4|A0A8V0X0Z4_CHICK, tr|A0A8V0X6E0|A0A8V0X6E0_CHICK, tr|A0A8V0X3W5|A0A8V0X3W5_CHICK, tr|A0A8V0X916|A0A8V0X916_CHICK	LIM domain 7	LMO7
A0A8C2SVV7	40S ribosomal protein SA OS=Coturnix japonica OX=93934	RPSA	0.896773	0.227352	0.519125	1.32088	1.43309	0.126831		-2.3035	-1.40282	-1.46127	-1.18447	-1.09006	-1.47194	-1.01846	-0.695095	sp|P50890|RSSA_CHICK	sp|P50890|RSSA_CHICK	Small ribosomal subunit protein uS2 (37 kDa laminin receptor precursor) (37LRP) (37/67 kDa laminin receptor) (LRP/LR) (40S ribosomal protein SA) (67 kDa laminin receptor) (67LR) (Laminin receptor 1) (LamR) (Laminin-binding protein precursor p40) (LBP/p40)	RPSA
Q05025	Glyceraldehyde-3-phosphate dehydrogenase OS=Coturnix japonica OX=93934	GAPDH	0.902872	0.227396	0.498946	1.31294	1.41318	0.125063		0.223319	1.17089	1.25321	1.15795	1.40449	1.08946	1.5701	1.73711	sp|P00356|G3P_CHICK	sp|P00356|G3P_CHICK	Glyceraldehyde-3-phosphate dehydrogenase (GAPDH) (EC 1.2.1.12) (Peptidyl-cysteine S-nitrosylase GAPDH) (EC 2.6.99.-)	GAPDH
A0A8C2Y6G9	IF rod domain-containing protein OS=Coturnix japonica OX=93934 PE=4 SV=1	A0A8C2Y6G9	0.660857	0.231439	2.29991	1.2972	4.92428	0.218345		-3.7644	-4.174	1.51885	0.950164	0.667757	1.31137	2.61374	-0.862591	tr|A0A8V1A315|A0A8V1A315_CHICK	tr|A0A8V1A315|A0A8V1A315_CHICK	IF rod domain-containing protein	KRT75L1
A0A8C2U6R7	ADP-ribosyl cyclase/cyclic ADP-ribose hydrolase OS=Coturnix japonica OX=93934	BST1	0.678318	0.242037	1.34527	1.2718	2.54079	0.209741		-3.32161	-3.85609	-4.37508	-2.25265	-4.35529	-0.460968	-2.34689	-1.2612	tr|A0A8V0YE70|A0A8V0YE70_CHICK, tr|A0A8V0Y5N7|A0A8V0Y5N7_CHICK	tr|A0A8V0YE70|A0A8V0YE70_CHICK, tr|A0A8V0Y5N7|A0A8V0Y5N7_CHICK	ADP-ribosyl cyclase/cyclic ADP-ribose hydrolase (EC 3.2.2.6)	BST1
A0ZT12	Heat shock protein 70kDa OS=Coturnix japonica OX=93934	HSPA2	0.781363	0.247009	0.572478	1.23757	1.48708	0.165438		-1.49702	-1.58471	-0.683859	-1.21486	-0.536564	-1.22135	-1.04861	0.115982	sp|P08106|HSP70_CHICK	sp|P08106|HSP70_CHICK	Heat shock 70 kDa protein (HSP70)
A0A8C2T7L0	Annexin OS=Coturnix japonica OX=93934	ANXA1	0.65574	0.247617	-1.23089	-1.22952	0.426056	0.220933		6.27112	6.77206	6.99742	7.46708	6.80597	4.5056	7.41911	3.85345	tr|A0A8V0YMS3|A0A8V0YMS3_CHICK	tr|A0A8V0YMS3|A0A8V0YMS3_CHICK	Annexin	ANXA1
A0A8C2UEH7	HtrA serine peptidase 1 OS=Coturnix japonica OX=93934	HTRA1	0.674551	0.249214	1.08189	1.23815	2.11681	0.211568		-3.34805	-0.186459	-0.120378	-0.733712	-0.170738	0.188545	-0.30044	0.221607	tr|A0A8V0XCM5|A0A8V0XCM5_CHICK	tr|A0A8V0XCM5|A0A8V0XCM5_CHICK	HtrA serine peptidase 1	HTRA1
A0A8C2TK21	Peptidyl-prolyl cis-trans isomerase OS=Coturnix japonica OX=93934 PE=3 SV=1	A0A8C2TK21	0.700106	0.252364	0.890905	1.24088	1.85434	0.199478		0.694694	-1.54197	-0.540854	-1.29517	-0.196466	-0.578997	0.854027	0.801756	tr|A0A8V0Z0N7|A0A8V0Z0N7_CHICK	tr|A0A8V0Z0N7|A0A8V0Z0N7_CHICK	Peptidyl-prolyl cis-trans isomerase (PPIase) (EC 5.2.1.8)	PPIA
A0A8C2TWZ4	Transgelin OS=Coturnix japonica OX=93934	TAGLN2	0.656408	0.252991	1.39414	1.24502	2.62833	0.220593		-4.82923	-3.65717	-2.22088	-4.20125	-1.67208	-4.61577	-0.572573	-2.47153	tr|A0A8V1ALH2|A0A8V1ALH2_CHICK	tr|A0A8V1ALH2|A0A8V1ALH2_CHICK	Transgelin	TAGLN2
A0A8C2Y9F7	Cellular communication network factor 2 OS=Coturnix japonica OX=93934	CCN2	0.658581	0.264345	1.00832	1.20677	2.01157	0.219492		-2.9883	-4.01546	-3.82938	-4.46011	-2.37395	-4.79606	-2.19946	-1.8905	tr|Q98TQ8|Q98TQ8_CHICK	tr|Q98TQ8|Q98TQ8_CHICK	CCN family member 2 (Cellular communication network factor 2) (Connective tissue growth factor)	CCN2
A0A8C2T222	Galectin OS=Coturnix japonica OX=93934	LGALS3	0.737938	0.271833	0.537725	1.17636	1.45168	0.182836		-3.26807	-2.5024	-2.85488	-3.49034	-1.91033	-2.10936	-3.02779	-2.91731	tr|A0A8V0Z8D7|A0A8V0Z8D7_CHICK, tr|A0A8V0Z6W4|A0A8V0Z6W4_CHICK	tr|A0A8V0Z8D7|A0A8V0Z8D7_CHICK, tr|A0A8V0Z6W4|A0A8V0Z6W4_CHICK	Galectin	LGALS3
A0A8C2Y7W8	RAB11B, member RAS oncogene family OS=Coturnix japonica OX=93934	RAB11B	0.686567	0.27261	0.712798	1.18317	1.63898	0.205794		-3.69698	-3.13508	-2.56637	-3.91295	-1.72037	-2.45536	-3.66761	-2.61685	tr|A0A8V1AD58|A0A8V1AD58_CHICK	tr|A0A8V1AD58|A0A8V1AD58_CHICK	RAB11B, member RAS onco family	RAB11B
A0A8C2TSS8	Protein S100-A14-like OS=Coturnix japonica OX=93934	LOC107324459	0.67045	0.272706	0.768739	1.17798	1.70378	0.213575		-0.143428	-1.18697	0.165602	-0.24796	0.160963	-0.164076	1.80635	-0.141041	tr|A0A8V1ADQ5|A0A8V1ADQ5_CHICK, tr|A0A8V1AGA8|A0A8V1AGA8_CHICK, tr|A0A8V1A8M3|A0A8V1A8M3_CHICK	tr|A0A8V1ADQ5|A0A8V1ADQ5_CHICK, tr|A0A8V1AGA8|A0A8V1AGA8_CHICK, tr|A0A8V1A8M3|A0A8V1A8M3_CHICK	S100/CaBP-9k-type calcium binding subdomain domain-containing protein	S100A14
A0A8C2U2K3	Periplakin OS=Coturnix japonica OX=93934	PPL	0.605171	0.279107	-1.27626	-1.1623	0.412865	0.248215		4.23666	4.63043	4.75274	4.88186	4.8673	2.21648	5.16369	1.14918	tr|A0A8V0ZEA2|A0A8V0ZEA2_CHICK	tr|A0A8V0ZEA2|A0A8V0ZEA2_CHICK	Periplakin	PPL
A0A8C2U426	Clathrin heavy chain OS=Coturnix japonica OX=93934	CLTC	0.591174	0.286504	1.24397	1.1395	2.3685	0.256346		-4.18891	-4.55351	-3.19992	-1.89429	-1.34774	-1.6728	-1.25961	-4.58059	tr|A0A8V1ABS2|A0A8V1ABS2_CHICK	tr|A0A8V1ABS2|A0A8V1ABS2_CHICK	Clathrin heavy chain	CLTC
A0A8C2STG5	L-lactate dehydrogenase OS=Coturnix japonica OX=93934	LDHB	0.645514	0.287115	0.766173	1.14662	1.70075	0.226197		-1.77227	-3.2777	-2.1812	-1.65183	-2.08201	-1.73638	-0.180109	-1.81981	sp|P00337|LDHB_CHICK	sp|P00337|LDHB_CHICK	L-lactate dehydrogenase B chain (LDH-B) (EC 1.1.1.27)	LDHB
A0A8C2TZK4	Spectrin beta chain OS=Coturnix japonica OX=93934	SPTBN1	0.627206	0.291516	0.778858	1.12643	1.71577	0.235936		2.565	4.67992	5.08035	4.76258	5.40738	4.94639	5.08819	4.76132	tr|A0A1D5P797|A0A1D5P797_CHICK	tr|A0A1D5P797|A0A1D5P797_CHICK	Spectrin beta chain	SPTBN1
A0A8C2YET8	Desmoplakin OS=Coturnix japonica OX=93934	DSP	0.552229	0.294496	-1.86569	-1.11526	0.274392	0.280395		2.94232	3.11214	3.08655	3.85811	3.90015	1.25517	3.35127	-2.97024	tr|A0A8V0Y884|A0A8V0Y884_CHICK	tr|A0A8V0Y884|A0A8V0Y884_CHICK	Desmoplakin	DSP
A0A8C2YHF0	Envoplakin OS=Coturnix japonica OX=93934	EVPL	0.553888	0.299968	-1.48554	-1.10096	0.357116	0.279326		2.1884	2.31377	2.53071	3.24138	2.70545	0.233494	3.38109	-1.98791	tr|A0A8V1ANL5|A0A8V1ANL5_CHICK	tr|A0A8V1ANL5|A0A8V1ANL5_CHICK	SH3 domain-containing protein	EVPL
A0A8C2U6A8	Myosin heavy chain 9 OS=Coturnix japonica OX=93934	MYH9	0.600391	0.307496	0.729409	1.08199	1.65796	0.250963		-2.05695	0.505919	-0.200603	-1.13586	0.327007	-0.336924	0.0475922	-0.00753784	tr|A0A8V0YJF4|A0A8V0YJF4_CHICK	tr|A0A8V0YJF4|A0A8V0YJF4_CHICK	Myosin-9	MYH9
A0A8C2SZ06	Catenin beta 1 OS=Coturnix japonica OX=93934	CTNNB1	0.540121	0.311812	-1.33551	-1.07134	0.396252	0.288323		-2.36192	-1.00758	-1.43157	-1.38822	-1.05037	-4.22211	-0.94894	-5.30992	tr|A0A1D5NYE8|A0A1D5NYE8_CHICK	tr|A0A1D5NYE8|A0A1D5NYE8_CHICK	Catenin beta 1	CTNNB1
A0A8C2SME2	Joining chain of multimeric IgA and IgM OS=Coturnix japonica OX=93934	JCHAIN	0.518178	0.339485	1.0377	1.0156	2.05295	0.303265		-4.26889	-4.80884	-2.66114	-1.89599	-1.5124	-1.83259	-4.2196	-1.91949	tr|E1BY93|E1BY93_CHICK, tr|A0A8V0XC39|A0A8V0XC39_CHICK	tr|E1BY93|E1BY93_CHICK, tr|A0A8V0XC39|A0A8V0XC39_CHICK	Joining chain of multimeric IgA and IgM	JCHAIN
A0A8C2SMV1	IQ motif containing GTPase activating protein 1 OS=Coturnix japonica OX=93934	IQGAP1	0.670388	0.341374	0.378109	1.01692	1.29964	0.213606		-1.97197	-1.56416	-1.38712	-1.3683	-1.05106	-1.36399	-0.633726	-1.73035	tr|A0A1D5PIZ8|A0A1D5PIZ8_CHICK	tr|A0A1D5PIZ8|A0A1D5PIZ8_CHICK	IQ motif containing GTPase activating protein 1	IQGAP3
A0A8C2TYI7	Annexin OS=Coturnix japonica OX=93934	ANXA7	0.542318	0.343692	-0.799606	-1.01964	0.574506	0.286868		1.65262	1.64432	2.24871	1.9997	2.45273	-0.0232277	2.01455	-0.0971298	tr|A0A8V0ZHE1|A0A8V0ZHE1_CHICK, tr|E1C1D1|E1C1D1_CHICK	tr|A0A8V0ZHE1|A0A8V0ZHE1_CHICK, tr|E1C1D1|E1C1D1_CHICK	Annexin	ANXA7
A0A8C2T7P9	Histone H4 OS=Coturnix japonica OX=93934	LOC107312412	0.621102	0.34791	0.423207	0.998217	1.34091	0.239275		1.70524	0.760878	0.998489	0.669683	2.05929	1.09881	1.13548	1.53352	sp|P62801|H4_CHICK	sp|P62801|H4_CHICK	Histone H4	H4-I
A0A8C2T5J3	Interferon alpha-inducible protein 6-like OS=Coturnix japonica OX=93934	LOC107309939	0.521935	0.357511	0.763533	0.986202	1.69764	0.300653		-4.11343	-3.39545	-4.19262	-3.2803	-3.33392	-4.57135	-1.66064	-2.36176	tr|Q6IEC5|Q6IEC5_CHICK	tr|Q6IEC5|Q6IEC5_CHICK	Interferon alpha inducible protein 6 (Putative ISG12(2) protein)	ISG12(2)
A0A8C2TQK2	Lamin A/C OS=Coturnix japonica OX=93934	LMNA	0.750555	0.383765	0.24133	0.935259	1.18208	0.177601		-1.26771	-1.38307	-0.924747	-1.26312	-1.0008	-0.735111	-1.29961	-0.837807	sp|P13648|LMNA_CHICK	sp|P13648|LMNA_CHICK	Lamin-A	LMNA
A0A8C2TFI8	Tripartite motif containing 29 OS=Coturnix japonica OX=93934	TRIM29	0.468947	0.394628	-0.799139	-0.917968	0.574692	0.339667		-1.45924	-1.90803	-1.8254	-2.2205	-1.3131	-3.76872	-1.39167	-4.13624	tr|A0A8V1AA18|A0A8V1AA18_CHICK	tr|A0A8V1AA18|A0A8V1AA18_CHICK	Tripartite motif containing 29	TRIM29
A0A8C2TEI3	ST3 beta-galactoside alpha-2,3-sialyltransferase 1 OS=Coturnix japonica OX=93934	ST3GAL1	0.48403	0.407366	0.452137	0.86161	1.36807	0.328073		-4.26874	-3.53968	-2.62905	-2.63719	-2.59019	-3.24287	-2.59288	-2.84016	sp|Q11200|SIA4A_CHICK	sp|Q11200|SIA4A_CHICK	CMP-N-acetylneuraminate-beta-galactosamide-alpha-2,3-sialyltransferase 1 (Alpha 2,3-ST 1) (Beta-galactoside alpha-2,3-sialyltransferase 1) (EC 2.4.3.4) (Gal-NAc6S) (Gal-beta-1,3-GalNAc-alpha-2,3-sialyltransferase) (ST3Gal I) (ST3GalI) (ST3GalA.1) (ST3O) (Sialyltransferase 4A) (SIAT4-A)	ST3GAL1
A0A8C2SN28	Cytochrome P450 3A OS=Coturnix japonica OX=93934	LOC107320785	0.430379	0.408196	0.912904	0.873809	1.88283	0.371211		-0.878688	-3.97775	-2.76396	-2.23028	-0.548189	-3.59176	-0.876192	-1.18292	tr|A0A8V0Z1U6|A0A8V0Z1U6_CHICK	tr|A0A8V0Z1U6|A0A8V0Z1U6_CHICK	Cytochrome P450 3A (EC 1.14.14.-)	CYP3A5
P32918	Apolipoprotein A-I OS=Coturnix japonica OX=93934	APOA1	0.419055	0.409833	0.982919	0.862334	1.97646	0.381018		3.95596	4.24657	4.22541	5.25315	5.29388	7.48866	2.72929	6.10092	sp|P08250|APOA1_CHICK	sp|P08250|APOA1_CHICK	Apolipoprotein A-I	APOA1
A0A8C2Y930	Plakophilin 1 OS=Coturnix japonica OX=93934	PKP1	0.424253	0.410282	-1.06109	-0.876091	0.479268	0.376484		-0.550792	-0.785376	-0.208578	0.304095	0.0601501	-1.40106	0.285154	-4.42928	tr|A0A8V1A511|A0A8V1A511_CHICK	tr|A0A8V1A511|A0A8V1A511_CHICK	Plakophilin 1	PKP1
A0A8C2UG82	Brain-specific angiogenesis inhibitor 1-associated protein 2 OS=Coturnix japonica OX=93934	BAIAP2	0.419534	0.411574	-1.21611	-0.877857	0.430441	0.380598		-0.692721	-0.490208	-0.0647087	0.0805349	0.195896	-1.58702	0.437084	-5.0775	tr|A0A1D5P0L1|A0A1D5P0L1_CHICK, tr|A0A8V1AKR7|A0A8V1AKR7_CHICK	tr|A0A1D5P0L1|A0A1D5P0L1_CHICK, tr|A0A8V1AKR7|A0A8V1AKR7_CHICK	BAR/IMD domain-containing adapter protein 2 (Brain-specific angiogenesis inhibitor 1-associated protein 2)	BAIAP2
A0A8C2SXB3	Transglutaminase 4 OS=Coturnix japonica OX=93934	TGM4	0.458466	0.413686	-0.64559	-0.879329	0.639231	0.347964		2.27852	3.09536	3.82885	3.10312	3.15333	1.69301	3.56904	1.30811	tr|A0A1D5P5P9|A0A1D5P5P9_CHICK	tr|A0A1D5P5P9|A0A1D5P5P9_CHICK	Transglutaminase 4	TGM4
A0A8C2TRV8	Transaldolase OS=Coturnix japonica OX=93934	TALDO1	0.438112	0.416662	0.855048	0.879712	1.80882	0.36466		-3.68533	-1.08749	-0.493185	-0.332417	-0.799929	-0.689463	-1.25959	0.570749	tr|A0A1D5PC23|A0A1D5PC23_CHICK	tr|A0A1D5PC23|A0A1D5PC23_CHICK	Transaldolase (EC 2.2.1.2)	TALDO1
A0A8C2T4V5	Aldehyde dehydrogenase 2 family member OS=Coturnix japonica OX=93934	ALDH2	0.432761	0.428685	0.588612	0.833289	1.5038	0.36918		-3.23067	-2.80629	-1.32421	-1.43569	-2.30148	-2.04834	-1.44967	-0.642931	tr|A0A8V1ABW1|A0A8V1ABW1_CHICK	tr|A0A8V1ABW1|A0A8V1ABW1_CHICK	Aldehyde dehydrogenase 2 family (mitochondrial)	ALDH2
A0A8C2YE51	Stratifin OS=Coturnix japonica OX=93934	SFN	0.469976	0.441162	0.362594	0.807571	1.28574	0.338863		1.18675	1.14575	2.11716	1.93318	1.99201	1.75728	1.47165	2.61226	tr|A0A8V0YM11|A0A8V0YM11_CHICK	tr|A0A8V0YM11|A0A8V0YM11_CHICK	Stratifin	SFN
A0A8C2SV83	Aquaporin-5 OS=Coturnix japonica OX=93934	AQP5	0.373459	0.453691	0.901584	0.784489	1.86812	0.423195		-3.93684	-2.83671	-3.48692	-3.06672	-1.01968	-5.43244	-1.97803	-1.29071	tr|A0A1D5P9U9|A0A1D5P9U9_CHICK	tr|A0A1D5P9U9|A0A1D5P9U9_CHICK	Aquaporin-5	AQP5
A0A8C2Y9E7	Immunoglobulin lambda like polypeptide 1 OS=Coturnix japonica OX=93934 PE=4 SV=1	A0A8C2Y9E7	0.433106	0.458507	0.381424	0.774191	1.30263	0.368887		2.94353	2.37224	1.57628	2.68713	2.92284	3.31017	2.07881	2.79306	tr|A0A8V0ZXF2|A0A8V0ZXF2_CHICK, tr|A0A8V0ZZ28|A0A8V0ZZ28_CHICK, sp|P04210|LV1_CHICK, tr|A0A8V0ZVR4|A0A8V0ZVR4_CHICK, tr|A0A8V0ZZH6|A0A8V0ZZH6_CHICK, tr|A0A8V0ZQJ4|A0A8V0ZQJ4_CHICK, tr|A0A8V1A367|A0A8V1A367_CHICK, tr|A0A8V1A3B5|A0A8V1A3B5_CHICK, tr|A0A8V0ZZD4|A0A8V0ZZD4_CHICK, tr|A0A8V0ZVL4|A0A8V0ZVL4_CHICK, tr|A0A8V0ZZB0|A0A8V0ZZB0_CHICK, tr|A0A8V0ZXM7|A0A8V0ZXM7_CHICK, tr|A0A8V0ZW77|A0A8V0ZW77_C…	tr|A0A8V0ZXF2|A0A8V0ZXF2_CHICK, tr|A0A8V0ZZ28|A0A8V0ZZ28_CHICK, sp|P04210|LV1_CHICK, tr|A0A8V0ZVR4|A0A8V0ZVR4_CHICK, tr|A0A8V0ZZH6|A0A8V0ZZH6_CHICK, tr|A0A8V0ZQJ4|A0A8V0ZQJ4_CHICK, tr|A0A8V1A367|A0A8V1A367_CHICK, tr|A0A8V1A3B5|A0A8V1A3B5_CHICK, tr|A0A8V0ZZD4|A0A8V0ZZD4_CHICK, tr|A0A8V0ZVL4|A0A8V0ZVL4_CHICK, tr|A0A8V0ZZB0|A0A8V0ZZB0_CHICK, tr|A0A8V0ZXM7|A0A8V0ZXM7_CHICK, tr|A0A8V0ZW77|A0A8V0ZW77_C…	Ig lambda chain V-1 region	IGLL1
A0A8C2UA01	Spectrin alpha, non-erythrocytic 1 OS=Coturnix japonica OX=93934	SPTAN1	0.472318	0.468816	0.271778	0.753858	1.20729	0.33704		-1.44278	-0.649818	-0.383884	-0.780553	-0.201265	-0.740435	-0.472485	-0.755735	tr|A0A8V1AEP1|A0A8V1AEP1_CHICK	tr|A0A8V1AEP1|A0A8V1AEP1_CHICK		SPTAN1
A0A8C2THV3	Ubiquitin-60S ribosomal protein L40 OS=Coturnix japonica OX=93934	UBA52	0.459486	0.469307	0.281055	0.748312	1.21508	0.347148		0.32216	0.952744	1.171	1.0988	1.43003	0.713928	1.55386	0.971109	tr|O42388|O42388_CHICK	tr|O42388|O42388_CHICK	Ubiquitin-ribosomal protein eL40 fusion protein	UBA52
A0A8C2SMS1	Ovotransferrin OS=Coturnix japonica OX=93934	LTF	0.424161	0.46961	0.339462	0.745177	1.26528	0.376564		5.5856	6.84077	6.55612	6.43974	6.84386	6.02157	7.07579	6.83887	sp|P02789|TRFE_CHICK	sp|P02789|TRFE_CHICK	Ovotransferrin	TF
A0A8C2SKL0	Protein S100-A10 OS=Coturnix japonica OX=93934	S100A10	0.356009	0.471046	-0.886807	-0.755396	0.54081	0.440545		1.85257	2.55562	2.59153	3.09902	2.68195	0.153511	4.05614	-0.340088	sp|P27003|S10AA_CHICK	sp|P27003|S10AA_CHICK	Protein S100-A10 (Calpactin I light chain) (Calpactin-1 light chain) (Cellular ligand of annexin II) (S100 calcium-binding protein A10) (p10 protein) (p11)	S100A10
A0A8C2UF51	Myosin XVB OS=Coturnix japonica OX=93934 PE=3 SV=1	A0A8C2UF51	0.352099	0.471923	0.773312	0.739889	1.70919	0.44453		-2.64115	-3.24412	-3.69117	-1.65208	-0.808825	-2.30404	-0.728426	-4.29399	tr|A0A8V1AKV9|A0A8V1AKV9_CHICK, tr|A0A8V1ANW7|A0A8V1ANW7_CHICK	tr|A0A8V1AKV9|A0A8V1AKV9_CHICK, tr|A0A8V1ANW7|A0A8V1ANW7_CHICK	SH3 domain-containing protein	MYO15L
A0A8C2SLE7	Carboxypeptidase A1-like OS=Coturnix japonica OX=93934	CPA1	0.35324	0.474013	0.667679	0.730609	1.58851	0.443363		-3.34917	-3.74349	-2.10175	-3.28213	-1.29583	-1.6932	-4.57077	-2.24602	tr|F6UZI0|F6UZI0_CHICK	tr|F6UZI0|F6UZI0_CHICK	Carboxypeptidase A1 (EC 3.4.17.1)	CPA1
A0A8C2TBY3	Tropomyosin 1 OS=Coturnix japonica OX=93934	TPM1	0.323536	0.499924	-0.899338	-0.702768	0.536133	0.474749		-2.72471	-0.679386	-0.605154	-0.427329	-4.10829	-1.17754	-3.28222	0.534122	tr|A0A8V0ZYD0|A0A8V0ZYD0_CHICK	tr|A0A8V0ZYD0|A0A8V0ZYD0_CHICK	Tropomyosin 1	TPM1
A0A8C2SUL2	Neuroblast differentiation-associated protein AHNAK-like OS=Coturnix japonica OX=93934	LOC107307076	0.305298	0.516956	-1.0468	-0.679009	0.484042	0.49511		1.21026	1.78914	2.2245	1.62199	2.16722	-0.0906334	3.55484	-2.97273	No ortholog	No ortholog	---	---
A0A8C2U806	Annexin OS=Coturnix japonica OX=93934	ANXA8L1	0.370846	0.521068	0.296071	0.66297	1.2278	0.425749		-0.148097	0.0307732	-0.883383	-0.30359	0.104736	-0.561426	-0.375755	0.712431	tr|A0A8V0Z986|A0A8V0Z986_CHICK	tr|A0A8V0Z986|A0A8V0Z986_CHICK	Annexin	ANXA8L1
A0A8C2TMJ0	Aldehyde dehydrogenase OS=Coturnix japonica OX=93934	ALDH3B1	0.306772	0.5229	0.763156	0.66548	1.6972	0.493433		-4.24144	-2.64335	-1.74955	-3.83225	-2.56276	-0.97468	-1.11483	-4.7617	tr|A0A8V0ZW73|A0A8V0ZW73_CHICK	tr|A0A8V0ZW73|A0A8V0ZW73_CHICK	Aldehyde dehydrogenase	ALDH3B1
A0A8C2TZ65	POF1B actin binding protein OS=Coturnix japonica OX=93934	POF1B	0.289141	0.537827	-0.819231	-0.639457	0.566744	0.513877		-1.03594	-0.812037	-0.362347	-1.04132	-0.387806	-1.73126	0.461905	-4.87141	tr|A0A8V0Z5M6|A0A8V0Z5M6_CHICK, tr|A0A8V0YYX4|A0A8V0YYX4_CHICK	tr|A0A8V0Z5M6|A0A8V0Z5M6_CHICK, tr|A0A8V0YYX4|A0A8V0YYX4_CHICK	POF1B actin binding protein	POF1B
A0A8C2UF01	Peroxiredoxin-6 OS=Coturnix japonica OX=93934	PRDX6	0.375814	0.539337	0.237036	0.633064	1.17857	0.420907		0.480939	1.15563	1.62423	1.28096	1.57269	1.20159	1.62719	1.08843	sp|Q5ZJF4|PRDX6_CHICK, tr|A0A8V0YL25|A0A8V0YL25_CHICK, tr|A0A8V0YEN4|A0A8V0YEN4_CHICK	sp|Q5ZJF4|PRDX6_CHICK, tr|A0A8V0YL25|A0A8V0YL25_CHICK, tr|A0A8V0YEN4|A0A8V0YEN4_CHICK	Peroxiredoxin-6 (EC 1.11.1.27) (1-Cys peroxiredoxin) (1-Cys PRX) (Acidic calcium-independent phospholipase A2) (aiPLA2) (EC 3.1.1.4) (Glutathione-dependent peroxiredoxin) (Lysophosphatidylcholine acyltransferase 5) (LPC acyltransferase 5) (LPCAT-5) (Lyso-PC acyltransferase 5) (EC 2.3.1.23) (Non-selenium glutathione peroxidase) (NSGPx)	PRDX6
A0A8C2SZP7	Junction plakoglobin OS=Coturnix japonica OX=93934	JUP	0.271011	0.601195	-0.461354	-0.574809	0.726304	0.535783		1.7286	1.59117	2.34792	2.47646	2.66083	0.850651	2.72985	0.0574036	tr|E1C1V3|E1C1V3_CHICK	tr|E1C1V3|E1C1V3_CHICK	Plakoglobin	JUP
A0A8C2TEM6	Peroxiredoxin-1 OS=Coturnix japonica OX=93934	PRDX1	0.287491	0.603224	0.318779	0.567394	1.24727	0.515833		0.484603	0.994257	1.73611	1.28086	1.98567	0.561438	2.16228	1.06156	sp|P0CB50|PRDX1_CHICK	sp|P0CB50|PRDX1_CHICK	Peroxiredoxin-1 (EC 1.11.1.24) (Thioredoxin-dependent peroxiredoxin 1)	PRDX1
A0A8C2TGR6	Tyrosine 3-monooxygenase/tryptophan 5-monooxygenase activation protein epsilon OS=Coturnix japonica OX=93934	YWHAE	0.241519	0.632771	0.486899	0.5304	1.40143	0.573431		-1.75197	-0.583052	0.566586	0.630717	-0.48575	-0.0798073	-0.577261	1.9527	sp|Q5ZMT0|1433E_CHICK	sp|Q5ZMT0|1433E_CHICK	14-3-3 protein epsilon (14-3-3E)	YWHAE
A0A8C2T496	Prosaposin OS=Coturnix japonica OX=93934	PSAP	0.256604	0.642024	0.29283	0.516312	1.22504	0.553855		-1.44947	-1.13967	-0.270212	0.293193	-0.766565	-0.132847	-0.729761	0.234331	tr|A0A8V0ZJ72|A0A8V0ZJ72_CHICK, tr|A0A8V0ZCL8|A0A8V0ZCL8_CHICK, tr|A0A8V0ZD67|A0A8V0ZD67_CHICK, tr|A0A8V0Z5X2|A0A8V0Z5X2_CHICK, sp|O13035|SAP_CHICK, tr|A0A8V0ZJ82|A0A8V0ZJ82_CHICK, tr|A0A8V0Z5R8|A0A8V0Z5R8_CHICK, tr|A0A8V0ZD09|A0A8V0ZD09_CHICK, tr|A0A8V0ZJ19|A0A8V0ZJ19_CHICK, tr|A0A8V0ZBR2|A0A8V0ZBR2_CHICK	tr|A0A8V0ZJ72|A0A8V0ZJ72_CHICK, tr|A0A8V0ZCL8|A0A8V0ZCL8_CHICK, tr|A0A8V0ZD67|A0A8V0ZD67_CHICK, tr|A0A8V0Z5X2|A0A8V0Z5X2_CHICK, sp|O13035|SAP_CHICK, tr|A0A8V0ZJ82|A0A8V0ZJ82_CHICK, tr|A0A8V0Z5R8|A0A8V0Z5R8_CHICK, tr|A0A8V0ZD09|A0A8V0ZD09_CHICK, tr|A0A8V0ZJ19|A0A8V0ZJ19_CHICK, tr|A0A8V0ZBR2|A0A8V0ZBR2_CHICK	Prosaposin (Proactivator polypeptide) [Cleaved into: Saposin-A; Saposin-B; Saposin-C; Saposin-D]	PSAP
A0A8C2Y5R9	Ig-like domain-containing protein OS=Coturnix japonica OX=93934 PE=4 SV=1	A0A8C2Y5R9	0.259761	0.642376	0.254529	0.507181	1.19295	0.549843		-0.0993586	-0.754618	-0.256697	0.980718	0.436951	0.200146	-0.241701	0.492767	No ortholog	No ortholog	---	---
A0A8C2TNX5	Terpene cyclase/mutase family member OS=Coturnix japonica OX=93934	LSS	0.240304	0.642802	0.415	0.518613	1.3333	0.575038		-3.86862	-3.49493	-4.99831	-3.73292	-3.15438	-3.37947	-2.52692	-5.374	tr|A0A8V0YMK4|A0A8V0YMK4_CHICK	tr|A0A8V0YMK4|A0A8V0YMK4_CHICK	Terpene cyclase/mutase family member (EC 5.4.99.-)	LSS
A0A8C2T0I1	Peptidyl-prolyl cis-trans isomerase OS=Coturnix japonica OX=93934	PPIC	0.231225	0.644189	0.467319	0.510759	1.38254	0.587185		-3.35721	-3.82128	-2.96664	-2.66546	-1.99226	-4.97945	-1.48278	-2.48683	tr|A0A8V0X7D8|A0A8V0X7D8_CHICK, tr|A0A8V0XA12|A0A8V0XA12_CHICK	tr|A0A8V0X7D8|A0A8V0X7D8_CHICK, tr|A0A8V0XA12|A0A8V0XA12_CHICK	Peptidyl-prolyl cis-trans isomerase (PPIase) (EC 5.2.1.8)	PPIC
A0A8C2U292	UDP-glucose 6-dehydrogenase OS=Coturnix japonica OX=93934	UGDH	0.237284	0.652767	0.290041	0.487709	1.22268	0.579049		-1.1993	-0.76296	-1.79756	-1.52917	0.00969315	-2.12935	-0.847588	-1.16157	sp|Q5F3T9|UGDH_CHICK	sp|Q5F3T9|UGDH_CHICK	UDP-glucose 6-dehydrogenase (UDP-Glc dehydrogenase) (UDP-GlcDH) (UDPGDH) (EC 1.1.1.22)	UGDH
A0A8C2Y6G8	Secreted protein OS=Coturnix japonica OX=93934 PE=4 SV=1	A0A8C2Y6G8	0.217689	0.656351	-0.472256	-0.48815	0.720837	0.605775		4.93471	3.57973	5.18685	6.23168	4.53861	2.73722	6.01081	4.75731	No ortholog	No ortholog	No ortholog	---
A0A8C2T9Y2	Histone H1.10 OS=Coturnix japonica OX=93934	LOC107312365	0.212709	0.675931	-0.300054	-0.453076	0.812222	0.61276		-0.224137	0.0403156	0.909843	0.0785608	0.284073	-0.0739956	0.888601	-1.49431	sp|P08286|H110_CHICK	sp|P08286|H110_CHICK	Histone H1.10 (Methylated DNA-binding protein 2-H1) (MDBP-2-H1)
A0A8C2SS24	Neuroblast differentiation-associated protein AHNAK-like OS=Coturnix japonica OX=93934	LOC107307889	0.180022	0.682373	-0.654325	-0.431143	0.635373	0.66066		1.94955	2.29982	3.22924	2.99886	3.22362	1.18624	4.94575	-1.49543	No ortholog	No ortholog	No ortholog	---
A0A8C2TGF3	Tubulin polymerization promoting protein family member 3 OS=Coturnix japonica OX=93934	TPPP3	0.190384	0.683429	0.439666	0.436562	1.35629	0.645083		-3.45409	-2.54255	-2.18833	-1.86518	-1.68598	-2.68414	0.0285568	-3.94991	tr|A0A8V1A1D2|A0A8V1A1D2_CHICK	tr|A0A8V1A1D2|A0A8V1A1D2_CHICK	Tubulin polymerization-promoting protein family member 3	TPPP3
A0A8C2SN21	Actin beta OS=Coturnix japonica OX=93934	ACTB	0.198389	0.685103	-0.360756	-0.44097	0.778756	0.633303		0.575147	3.507	3.0557	1.16873	1.95686	1.5035	1.67829	1.72491	sp|P60706|ACTB_CHICK	sp|P60706|ACTB_CHICK	Actin, cytoplasmic 1 (EC 3.6.4.-) (Beta-actin) [Cleaved into: Actin, cytoplasmic 1, N-terminally processed]	ACTB
A0A8C2TJ85	Catenin alpha 1 OS=Coturnix japonica OX=93934	CTNNA1	0.198696	0.68625	0.301716	0.431166	1.23261	0.632854		-1.22212	-0.946678	-0.741755	-0.84397	0.312204	-1.58507	0.45546	-1.73025	tr|A0A8V0XTR4|A0A8V0XTR4_CHICK	tr|A0A8V0XTR4|A0A8V0XTR4_CHICK	Catenin alpha-1	CTNNA1
A0A8C2SQH6	Neuroblast differentiation-associated protein AHNAK-like OS=Coturnix japonica OX=93934	LOC107307076	0.169869	0.700831	-0.570978	-0.407332	0.67316	0.676287		-0.823764	0.810802	0.608549	0.735847	0.882027	-0.533426	2.25187	-3.55295	No ortholog	No ortholog	---	---
A0A8C2TTL7	Protein S100 OS=Coturnix japonica OX=93934	S100A11	0.16337	0.704358	-0.725395	-0.400409	0.604831	0.686483		-3.77648	-0.238104	2.0236	0.621799	-4.37074	-0.793926	1.23801	-0.344116	sp|P24479|S10AB_CHICK, tr|A0A8V1ACT3|A0A8V1ACT3_CHICK	sp|P24479|S10AB_CHICK, tr|A0A8V1ACT3|A0A8V1ACT3_CHICK	Protein S100-A11 (Calgizzarin) (S100 calcium-binding protein A11)	S100A11
A0A8C2YCX3	Tropomyosin 3 OS=Coturnix japonica OX=93934	TPM3	0.165314	0.726578	0.293819	0.37377	1.22588	0.683417		-0.573009	1.17303	1.4675	1.30277	1.72612	0.653156	0	2.16629	tr|A0A8V0ZYD6|A0A8V0ZYD6_CHICK, tr|A0A8V1AHJ0|A0A8V1AHJ0_CHICK, sp|P04268|TPM1_CHICK, tr|Q8AWI4|Q8AWI4_CHICK, tr|A0A8V0ZYC2|A0A8V0ZYC2_CHICK, tr|A0A8V0ZYC6|A0A8V0ZYC6_CHICK, tr|A0A8V1A0H9|A0A8V1A0H9_CHICK, tr|A0A8V1A2H2|A0A8V1A2H2_CHICK, tr|A0A8V1A935|A0A8V1A935_CHICK, tr|A0A8V1AGH7|A0A8V1AGH7_CHICK, tr|A0A8V0Y915|A0A8V0Y915_CHICK, tr|A0A8V0Y7H5|A0A8V0Y7H5_CHICK, tr|A0A8V0YB91|A0A8V0YB91_CHICK, s…	tr|A0A8V0ZYD6|A0A8V0ZYD6_CHICK, tr|A0A8V1AHJ0|A0A8V1AHJ0_CHICK, sp|P04268|TPM1_CHICK, tr|Q8AWI4|Q8AWI4_CHICK, tr|A0A8V0ZYC2|A0A8V0ZYC2_CHICK, tr|A0A8V0ZYC6|A0A8V0ZYC6_CHICK, tr|A0A8V1A0H9|A0A8V1A0H9_CHICK, tr|A0A8V1A2H2|A0A8V1A2H2_CHICK, tr|A0A8V1A935|A0A8V1A935_CHICK, tr|A0A8V1AGH7|A0A8V1AGH7_CHICK, tr|A0A8V0Y915|A0A8V0Y915_CHICK, tr|A0A8V0Y7H5|A0A8V0Y7H5_CHICK, tr|A0A8V0YB91|A0A8V0YB91_CHICK, s…	Tropomyosin 1	TPM1
A0A8C2TSI7	EPS8 like 2 OS=Coturnix japonica OX=93934	EPS8L2	0.148824	0.734873	0.461346	0.359771	1.37683	0.709865		-3.86698	-0.766451	-0.799372	-1.52073	-0.426517	-3.74892	0.58774	-1.52045	tr|A0A8V0ZP51|A0A8V0ZP51_CHICK	tr|A0A8V0ZP51|A0A8V0ZP51_CHICK	Peptidase S1 domain-containing protein	CELA3B
A0A8C2SPX6	EF-hand domain-containing protein OS=Coturnix japonica OX=93934 PE=4 SV=1	A0A8C2SPX6	0.133506	0.761934	0.384432	0.324266	1.30535	0.735349		-2.99399	-1.08845	-1.75952	-4.49641	-1.83568	-1.57737	-4.48139	-0.9062	tr|A0A1D5P9P3|A0A1D5P9P3_CHICK, sp|P05094|ACTN1_CHICK, tr|A0A1D5PF13|A0A1D5PF13_CHICK, tr|A0A8V0ZD41|A0A8V0ZD41_CHICK, tr|A0A8V0ZE51|A0A8V0ZE51_CHICK, tr|A0A8V0ZE46|A0A8V0ZE46_CHICK, sp|P20111|ACTN2_CHICK, tr|A0A8V0XVZ5|A0A8V0XVZ5_CHICK, tr|A0A8V0Y4K9|A0A8V0Y4K9_CHICK, tr|A0A8V0Y4J1|A0A8V0Y4J1_CHICK, sp|Q90734|ACTN4_CHICK, tr|A0A8V0Y5A6|A0A8V0Y5A6_CHICK, tr|A0A8V0XWP8|A0A8V0XWP8_CHICK, tr|A0A8V0Y…	tr|A0A1D5P9P3|A0A1D5P9P3_CHICK, sp|P05094|ACTN1_CHICK, tr|A0A1D5PF13|A0A1D5PF13_CHICK, tr|A0A8V0ZD41|A0A8V0ZD41_CHICK, tr|A0A8V0ZE51|A0A8V0ZE51_CHICK, tr|A0A8V0ZE46|A0A8V0ZE46_CHICK, sp|P20111|ACTN2_CHICK, tr|A0A8V0XVZ5|A0A8V0XVZ5_CHICK, tr|A0A8V0Y4K9|A0A8V0Y4K9_CHICK, tr|A0A8V0Y4J1|A0A8V0Y4J1_CHICK, sp|Q90734|ACTN4_CHICK, tr|A0A8V0Y5A6|A0A8V0Y5A6_CHICK, tr|A0A8V0XWP8|A0A8V0XWP8_CHICK, tr|A0A8V0Y…	Alpha-actinin-1 (Alpha-actinin cytoskeletal isoform) (F-actin cross-linking protein) (Non-muscle alpha-actinin-1)	ACTN1
A0A8C2YGM1	Gamma-aminobutyric acid type A receptor alpha5 subunit OS=Coturnix japonica OX=93934	GABRA5	0.116163	0.784787	0.725831	0.299508	1.65385	0.76531		-4.10169	1.07189	3.98077	-4.18751	0.869141	-3.54162	1.03493	1.30434	tr|A0A8V0XIM5|A0A8V0XIM5_CHICK	tr|A0A8V0XIM5|A0A8V0XIM5_CHICK	Gamma-aminobutyric acid type A receptor subunit alpha5	GABRA5
A0A8C2TEK0	Glutathione hydrolase OS=Coturnix japonica OX=93934	GGT1	0.123396	0.788043	-0.235557	-0.289394	0.849357	0.752669		-2.86078	-2.01844	-1.98148	-1.97789	-1.19673	-1.91637	-2.30118	-4.36654	tr|F1NVY4|F1NVY4_CHICK	tr|F1NVY4|F1NVY4_CHICK	Glutathione hydrolase (EC 2.3.2.2) (EC 3.4.19.13) (Gamma-glutamyltransferase) (Gamma-glutamyltranspeptidase)	GGT2
A0A8C2T2B9	Nucleobindin 2 OS=Coturnix japonica OX=93934	NUCB2	0.12216	0.794984	0.187373	0.278372	1.13869	0.754814		1.54005	2.87588	3.02817	3.28673	3.45266	2.65769	1.77362	3.59635	tr|F1NGB1|F1NGB1_CHICK	tr|F1NGB1|F1NGB1_CHICK	Nucleobindin 2	NUCB2
A0A8C2TUC2	Protein TsetseEP-like OS=Coturnix japonica OX=93934	LOC107324365	0.0997167	0.803681	-0.464474	-0.256822	0.724735	0.794847		1.64953	2.56911	3.71497	4.33655	3.36425	3.05644	5.81797	-1.82639	tr|A0A088BHM9|A0A088BHM9_CHICK	tr|A0A088BHM9|A0A088BHM9_CHICK	Epidermal differentiation protein	EDPE
A0A8C2Y5X0	Neuroblast differentiation-associated protein AHNAK-like OS=Coturnix japonica OX=93934	LOC107307076	0.105247	0.805699	-0.327493	-0.262689	0.79692	0.78479		3.40622	4.32456	4.59941	4.74819	4.71228	3.61663	6.35554	1.08397	No ortholog	No ortholog	No ortholog	---
A0A8C2TVA2	Cornulin-like OS=Coturnix japonica OX=93934	LOC107324390	0.103857	0.807059	0.299822	0.257886	1.23099	0.787304		-3.63121	0	-2.06614	-1.24224	-2.11829	-1.86458	0.752401	-2.50984	tr|A0A8V1AFN5|A0A8V1AFN5_CHICK, tr|A0A8V1AA99|A0A8V1AA99_CHICK	tr|A0A8V1AFN5|A0A8V1AFN5_CHICK, tr|A0A8V1AA99|A0A8V1AA99_CHICK	Cornulin	CRNN
A0A8C2YAY3	Ovoinhibitor OS=Coturnix japonica OX=93934	LOC107320451	0.114486	0.813206	0.117597	0.244268	1.08493	0.76827		6.44702	7.22198	7.58212	8.19728	7.44839	7.19584	7.56088	7.71367	tr|A0A8V0YI39|A0A8V0YI39_CHICK, sp|P10184|IOV7_CHICK, tr|A0A1L1S0V0|A0A1L1S0V0_CHICK, tr|A0A8V0YII4|A0A8V0YII4_CHICK, tr|A0A8V0YPM0|A0A8V0YPM0_CHICK, sp|P01005|IOVO_CHICK, tr|A0A8V0YR89|A0A8V0YR89_CHICK, tr|A0A8V0YW85|A0A8V0YW85_CHICK	tr|A0A8V0YI39|A0A8V0YI39_CHICK, sp|P10184|IOV7_CHICK, tr|A0A1L1S0V0|A0A1L1S0V0_CHICK, tr|A0A8V0YII4|A0A8V0YII4_CHICK, tr|A0A8V0YPM0|A0A8V0YPM0_CHICK, sp|P01005|IOVO_CHICK, tr|A0A8V0YR89|A0A8V0YR89_CHICK, tr|A0A8V0YW85|A0A8V0YW85_CHICK	Ovoinhibitor	SPINK5
A0A8C2UDZ2	Uncharacterized protein OS=Coturnix japonica OX=93934 PE=4 SV=1	A0A8C2UDZ2	0.0999972	0.827705	0.141397	0.228507	1.10297	0.794333		4.59007	5.62799	5.64539	6.7654	6.35466	5.46957	5.22765	6.14256	tr|A0A8V0XD85|A0A8V0XD85_CHICK	tr|A0A8V0XD85|A0A8V0XD85_CHICK	C-type lectin domain-containing protein	REG1A
A0A8C2TBZ7	Uroplakin-3b-like protein OS=Coturnix japonica OX=93934	LOC107322461	0.0951402	0.832942	0.144681	0.220676	1.10549	0.803267		-1.25164	0.277941	0.320572	1.27365	0.773251	0.0552158	-0.0615406	0.432325	tr|A0A8V1AAZ4|A0A8V1AAZ4_CHICK, tr|A0A8V1AMA2|A0A8V1AMA2_CHICK	tr|A0A8V1AAZ4|A0A8V1AAZ4_CHICK, tr|A0A8V1AMA2|A0A8V1AMA2_CHICK	Uncharacterized protein	UPK3BL
A0A8C2SWW8	Destrin, actin depolymerizing factor OS=Coturnix japonica OX=93934	DSTN	0.0962369	0.853167	0.0798726	0.197935	1.05692	0.801241		-1.78057	-1.52496	-0.615641	-0.910529	-0.88793	-1.47934	-0.913347	-1.2316	sp|P18359|DEST_CHICK	sp|P18359|DEST_CHICK	Destrin (Actin-depolymerizing factor) (ADF)	DSTN
A0A8C2YBY6	Annexin OS=Coturnix japonica OX=93934	ANXA11	0.0743055	0.856104	0.267923	0.192286	1.20407	0.842742		0.306775	-1.52154	-1.69198	-4.95377	-1.10973	-2.6728	-0.0307045	-2.97559	tr|A0A1D5PN32|A0A1D5PN32_CHICK, tr|A0A8V0Y3W6|A0A8V0Y3W6_CHICK, tr|A0A8V0Y868|A0A8V0Y868_CHICK, tr|A0A8V0XZQ0|A0A8V0XZQ0_CHICK, tr|A0A3Q2U8Y8|A0A3Q2U8Y8_CHICK	tr|A0A1D5PN32|A0A1D5PN32_CHICK, tr|A0A8V0Y3W6|A0A8V0Y3W6_CHICK, tr|A0A8V0Y868|A0A8V0Y868_CHICK, tr|A0A8V0XZQ0|A0A8V0XZQ0_CHICK, tr|A0A3Q2U8Y8|A0A3Q2U8Y8_CHICK	Annexin	ANXA11
A0A8C2U4C2	NADP-dependent oxidoreductase domain-containing protein OS=Coturnix japonica OX=93934 PE=4 SV=1	A0A8C2U4C2	0.0735292	0.859113	0.181644	0.184319	1.13418	0.84425		-2.3796	-2.21242	-1.63481	-4.23201	-4.43168	-1.86394	-2.08979	-1.34685	No ortholog	No ortholog	---	---
A0A8C2STB4	IF rod domain-containing protein OS=Coturnix japonica OX=93934 PE=4 SV=1	A0A8C2STB4	0.0536901	0.906878	0.0977397	0.131998	1.0701	0.88371		4.62245	3.6261	4.80224	5.23112	4.64824	3.61999	6.16873	4.23591	tr|A0A8V1A315|A0A8V1A315_CHICK	tr|A0A8V1A315|A0A8V1A315_CHICK	IF rod domain-containing protein	KRT75L1
A0A8C2TDY8	Prostate stem cell antigen OS=Coturnix japonica OX=93934	PSCA	0.0489082	0.909111	0.0942682	0.121643	1.06752	0.893494		-3.31657	-1.42284	-0.858168	-1.20123	-1.00627	-1.40647	-2.74683	-1.26217	tr|A0A8V0XWY0|A0A8V0XWY0_CHICK	tr|A0A8V0XWY0|A0A8V0XWY0_CHICK	Prostate stem cell antigen	GPIHBP1
A0A8C2YCY7	S100 calcium binding protein A16 OS=Coturnix japonica OX=93934	S100A16	0.0456965	0.913381	-0.174213	-0.121759	0.886251	0.900126		-0.123879	0.00639534	1.86478	1.74085	1.75912	-0.229664	3.43941	-2.17758	tr|A0A8V1AGA0|A0A8V1AGA0_CHICK, tr|A0A8V1A8L3|A0A8V1A8L3_CHICK	tr|A0A8V1AGA0|A0A8V1AGA0_CHICK, tr|A0A8V1A8L3|A0A8V1A8L3_CHICK	Protein S100 (S100 calcium-binding protein)	S100A16
A0A8C2UCC3	SAM and HD domain containing deoxynucleoside triphosphate triphosphohydrolase 1 OS=Coturnix japonica OX=93934	SAMHD1	0.0496184	0.913508	0.0581069	0.113852	1.0411	0.892034		0.832294	0.871845	0.733707	0.481868	1.09024	-0.409996	1.25655	1.21535	sp|Q5ZJL9|SAMH1_CHICK	sp|Q5ZJL9|SAMH1_CHICK	Deoxynucleoside triphosphate triphosphohydrolase SAMHD1 (dNTPase) (EC 3.1.5.-)	SAMHD1
A0A8C2U251	Catenin delta 1 OS=Coturnix japonica OX=93934	CTNND1	0.0286019	0.943881	-0.100399	-0.0769843	0.932775	0.936263		-3.44025	-0.62978	-1.05132	-1.54143	-0.363737	-2.04015	-0.0823174	-4.57818	tr|A0A8V1A7W7|A0A8V1A7W7_CHICK	tr|A0A8V1A7W7|A0A8V1A7W7_CHICK	Catenin delta 1	CTNND1
A0A8C2T6L2	Pyruvate kinase OS=Coturnix japonica OX=93934	PKM	0.0112191	0.981883	-0.00548029	-0.0207226	0.996209	0.974498		0.359504	0.0235977	0.655895	0.0637541	0.217438	0.180225	0.488966	0.194201	tr|F1NW43|F1NW43_CHICK	tr|F1NW43|F1NW43_CHICK	Pyruvate kinase (EC 2.7.1.40)	PKLR
A0A8C2T5P6	Poly(rC) binding protein 2 OS=Coturnix japonica OX=93934	PCBP2	0.00894868	0.982576	0.0268176	0.0242383	1.01876	0.979606		-2.21155	-1.20694	-1.53485	-1.80844	-0.692579	-4.31157	0.235592	-1.88597	tr|A0A8V1A133|A0A8V1A133_CHICK	tr|A0A8V1A133|A0A8V1A133_CHICK	Poly(rC) binding protein 2	PCBP2
A0A8C2STG9	IF rod domain-containing protein OS=Coturnix japonica OX=93934 PE=4 SV=1	A0A8C2STG9	0.00599371	0.983768	0.0159116	0.0160955	1.01109	0.986294		6.47863	5.93998	7.29193	6.05182	6.07371	7.6807	7.81732	4.25428	tr|A0A8V1A315|A0A8V1A315_CHICK	tr|A0A8V1A315|A0A8V1A315_CHICK	IF rod domain-containing protein	KRT75L1
A0A8C2TXC8	Methanethiol oxidase OS=Coturnix japonica OX=93934	LOC107324581	0.0110147	0.985281	0.0534678	0.0308361	1.03776	0.974957		-0.500146	-4.47992	0.591444	-1.97482	-3.61234	-3.47321	1.33252	-0.396528	tr|A0A8V1AEM5|A0A8V1AEM5_CHICK, tr|A0A8V1AAB8|A0A8V1AAB8_CHICK	tr|A0A8V1AEM5|A0A8V1AEM5_CHICK, tr|A0A8V1AAB8|A0A8V1AAB8_CHICK	Methanethiol oxidase (MTO) (EC 1.8.3.4) (Selenium-binding protein 1)	LOC425662
A0A8C2T573	Elongation factor 1-alpha OS=Coturnix japonica OX=93934	EEF1A1	0.0106624	0.985667	0.0123901	0.025235	1.00863	0.975748		1.86972	2.08953	2.34294	1.99474	2.45078	1.10476	2.85724	1.93369	tr|A0A8V0XBW1|A0A8V0XBW1_CHICK	tr|A0A8V0XBW1|A0A8V0XBW1_CHICK	Elongation factor 1-alpha	EEF1A1
A0A8C2TV25	Methanethiol oxidase OS=Coturnix japonica OX=93934	LOC107324578	0.0137451	0.986396	0.018434	0.0333473	1.01286	0.968846		-1.03559	0.102755	-0.470539	-1.48718	-0.825972	-0.926758	0.142233	-1.20632	tr|A0A8V1AGM0|A0A8V1AGM0_CHICK	tr|A0A8V1AGM0|A0A8V1AGM0_CHICK	Methanethiol oxidase (MTO) (EC 1.8.3.4) (Selenium-binding protein 1)	LOC425662

## Sheet: S4_Exp1_L-Line_GOTerms
Category	Term	Genes (%)	Count	List Total	Pop Hits	Pop Total	P-Value	Benjamini	Fold Enrichment	Bonferroni	FDR	Fisher Exact
GOTERM_BP_DIRECT	lipid metabolic process	0.087	4	39	5	199	0.049	1	4.08	1	1	0.00556
GOTERM_BP_DIRECT	proteolysis	0.1304	6	39	16	199	0.167	1	1.91	1	1	0.0668
GOTERM_BP_DIRECT	cellular response to interleukin-7	0.0435	2	39	2	199	0.346	1	5.1	1	1	0.0376
GOTERM_BP_DIRECT	proton transmembrane transport	0.0435	2	39	2	199	0.346	1	5.1	1	1	0.0376
GOTERM_BP_DIRECT	barbed-end actin filament capping	0.0435	2	39	3	199	0.472	1	3.4	1	1	0.0987
GOTERM_BP_DIRECT	protein targeting	0.0435	2	39	3	199	0.472	1	3.4	1	1	0.0987
GOTERM_BP_DIRECT	cilium assembly	0.0435	2	39	3	199	0.472	1	3.4	1	1	0.0987
GOTERM_BP_DIRECT	signal transduction	0.0652	3	39	8	199	0.472	1	1.91	1	1	0.191
GOTERM_BP_DIRECT	protein localization	0.0435	2	39	5	199	0.658	1	2.04	1	1	0.253
GOTERM_BP_DIRECT	protein folding	0.0435	2	39	6	199	0.725	1	1.7	1	1	0.335
GOTERM_BP_DIRECT	cell adhesion	0.0435	2	39	6	199	0.725	1	1.7	1	1	0.335
GOTERM_BP_DIRECT	angiogenesis	0.0435	2	39	6	199	0.725	1	1.7	1	1	0.335
GOTERM_BP_DIRECT	gluconeogenesis	0.0435	2	39	7	199	0.779	1	1.46	1	1	0.413
GOTERM_BP_DIRECT	glycolytic process	0.0435	2	39	8	199	0.823	1	1.28	1	1	0.488
GOTERM_BP_DIRECT	actin cytoskeleton organization	0.0435	2	39	8	199	0.823	1	1.28	1	1	0.488
GOTERM_CC_DIRECT	extracellular space	0.3043	14	43	45	204	0.0907	1	1.48	0.999	1	0.0514
GOTERM_CC_DIRECT	extracellular region	0.1957	9	43	31	204	0.287	1	1.38	1	1	0.172
GOTERM_CC_DIRECT	mitochondrial nucleoid	0.0435	2	43	2	204	0.37	1	4.74	1	1	0.0436
GOTERM_CC_DIRECT	external side of plasma membrane	0.0435	2	43	3	204	0.501	1	3.16	1	1	0.113
GOTERM_CC_DIRECT	endoplasmic reticulum	0.087	4	43	13	204	0.524	1	1.46	1	1	0.283
GOTERM_CC_DIRECT	cytosol	0.3043	14	43	63	204	0.564	1	1.05	1	1	0.462
GOTERM_CC_DIRECT	membrane	0.1957	9	43	40	204	0.616	1	1.07	1	1	0.478
GOTERM_CC_DIRECT	mitochondrion	0.0652	3	43	10	204	0.648	1	1.42	1	1	0.354
GOTERM_CC_DIRECT	glutamatergic synapse	0.0435	2	43	5	204	0.688	1	1.9	1	1	0.284
GOTERM_CC_DIRECT	ribosome	0.0435	2	43	5	204	0.688	1	1.9	1	1	0.284
GOTERM_CC_DIRECT	extracellular exosome	0.0652	3	43	12	204	0.75	1	1.19	1	1	0.482
GOTERM_CC_DIRECT	vesicle	0.0435	2	43	6	204	0.754	1	1.58	1	1	0.371
GOTERM_CC_DIRECT	ribonucleoprotein complex	0.0435	2	43	7	204	0.806	1	1.36	1	1	0.455
GOTERM_CC_DIRECT	lamellipodium	0.0435	2	43	8	204	0.848	1	1.19	1	1	0.531
GOTERM_CC_DIRECT	cell surface	0.0652	3	43	15	204	0.856	1	0.95	1	1	0.65
GOTERM_CC_DIRECT	endoplasmic reticulum membrane	0.0435	2	43	11	204	0.926	1	0.86	1	1	0.716
GOTERM_CC_DIRECT	plasma membrane	0.1522	7	43	45	204	0.947	1	0.74	1	1	0.894
GOTERM_CC_DIRECT	perinuclear region of cytoplasm	0.0435	2	43	15	204	0.973	1	0.63	1	1	0.866
GOTERM_CC_DIRECT	cytoplasm	0.2609	12	43	81	204	0.987	1	0.7	1	1	0.976
GOTERM_CC_DIRECT	cytoskeleton	0.0435	2	43	19	204	0.99	1	0.5	1	1	0.941
GOTERM_CC_DIRECT	nucleus	0.087	4	43	52	204	1	1	0.36	1	1	0.999
GOTERM_MF_DIRECT	serine-type endopeptidase activity	0.1087	5	43	12	204	0.216	1	1.98	1	1	0.0814
GOTERM_MF_DIRECT	protein disulfide isomerase activity	0.0435	2	43	2	204	0.37	1	4.74	1	1	0.0436
GOTERM_MF_DIRECT	triacylglycerol lipase activity	0.0435	2	43	2	204	0.37	1	4.74	1	1	0.0436
GOTERM_MF_DIRECT	proton-transporting ATP synthase activity, rotational mechanism	0.0435	2	43	3	204	0.501	1	3.16	1	1	0.113
GOTERM_MF_DIRECT	ATP hydrolysis activity	0.0652	3	43	8	204	0.517	1	1.78	1	1	0.224
GOTERM_MF_DIRECT	magnesium ion binding	0.0435	2	43	4	204	0.605	1	2.37	1	1	0.196
GOTERM_MF_DIRECT	structural constituent of ribosome	0.0435	2	43	4	204	0.605	1	2.37	1	1	0.196
GOTERM_MF_DIRECT	metal ion binding	0.087	4	43	15	204	0.632	1	1.27	1	1	0.392
GOTERM_MF_DIRECT	ATP binding	0.087	4	43	16	204	0.679	1	1.19	1	1	0.447
GOTERM_MF_DIRECT	actin filament binding	0.087	4	43	17	204	0.722	1	1.12	1	1	0.5
GOTERM_MF_DIRECT	calcium ion binding	0.1087	5	43	26	204	0.831	1	0.91	1	1	0.682
GOTERM_MF_DIRECT	hydrolase activity	0.0435	2	43	8	204	0.848	1	1.19	1	1	0.531
GOTERM_MF_DIRECT	integrin binding	0.0435	2	43	8	204	0.848	1	1.19	1	1	0.531
GOTERM_MF_DIRECT	protein domain specific binding	0.0435	2	43	9	204	0.88	1	1.05	1	1	0.601
GOTERM_MF_DIRECT	protein binding	0.0652	3	43	16	204	0.881	1	0.89	1	1	0.697
GOTERM_MF_DIRECT	identical protein binding	0.1087	5	43	32	204	0.936	1	0.74	1	1	0.857
GOTERM_MF_DIRECT	protein kinase binding	0.0435	2	43	12	204	0.942	1	0.79	1	1	0.763
GOTERM_MF_DIRECT	protein homodimerization activity	0.0435	2	43	14	204	0.965	1	0.68	1	1	0.837
GOTERM_MF_DIRECT	actin binding	0.0435	2	43	14	204	0.965	1	0.68	1	1	0.837

## Sheet: S5_Exp1_L-Line_AnnotationCluste
Cluster	Cluster Enrichment Score	Category	Term	Count	List Total	Pop Hits	Pop Total	%	P-Value	Benjamini	Fold Enrichment
1	0.78	SMART	Tryp_SPc	5	26	10	134	10.87	0.0903	1	2.58
1	0.78	INTERPRO	Peptidase_S1_Elastase_sf	3	46	3	217	6.52	0.11	1	4.72
1	0.78	UP_SEQ_FEATURE	DOMAIN:Peptidase S1	5	42	10	200	10.87	0.124	1	2.38
1	0.78	INTERPRO	Trypsin_dom	5	46	10	217	10.87	0.129	1	2.36
1	0.78	INTERPRO	Peptidase_S1A	5	46	10	217	10.87	0.129	1	2.36
1	0.78	INTERPRO	TRYPSIN_HIS	5	46	10	217	10.87	0.129	1	2.36
1	0.78	INTERPRO	TRYPSIN_SER	5	46	10	217	10.87	0.129	1	2.36
1	0.78	INTERPRO	Peptidase_S1_PA_chymotrypsin	5	46	10	217	10.87	0.129	1	2.36
1	0.78	GOTERM_BP_DIRECT	proteolysis	6	39	16	199	13.04	0.167	1	1.91
1	0.78	INTERPRO	Peptidase_S1_PA	5	46	11	217	10.87	0.173	1	2.14
1	0.78	UP_KW_MOLECULAR_FUNCTION	Serine protease	4	28	7	116	8.7	0.203	1	2.37
1	0.78	GOTERM_MF_DIRECT	serine-type endopeptidase activity	5	43	12	204	10.87	0.216	1	1.98
1	0.78	UP_KW_MOLECULAR_FUNCTION	Protease	5	28	14	116	10.87	0.418	1	1.48
1	0.78	UP_KW_MOLECULAR_FUNCTION	Hydrolase	9	28	34	116	19.57	0.572	1	1.1
2	0.25	INTERPRO	P-loop_NTPase	5	46	12	217	10.87	0.221	1	1.97
2	0.25	GOTERM_MF_DIRECT	ATP hydrolysis activity	3	43	8	204	6.52	0.517	1	1.78
2	0.25	GOTERM_MF_DIRECT	ATP binding	4	43	16	204	8.7	0.679	1	1.19
2	0.25	UP_KW_LIGAND	ATP-binding	4	21	16	88	8.7	0.767	1	1.05
2	0.25	UP_KW_LIGAND	Nucleotide-binding	3	21	21	88	6.52	0.982	1	0.6
3	0.16	UP_KW_PTM	Glycoprotein	7	22	27	111	15.22	0.401	1	1.31
3	0.16	UP_KW_DOMAIN	Transmembrane	5	28	21	131	10.87	0.675	1	1.11
3	0.16	UP_KW_DOMAIN	Transmembrane helix	4	28	18	131	8.7	0.769	1	1.04
3	0.16	UP_SEQ_FEATURE	TRANSMEM:Helical	4	42	19	200	8.7	0.793	1	1
3	0.16	UP_SEQ_FEATURE	COMPBIAS:Basic and acidic residues	4	42	38	200	8.7	0.995	1	0.5
4	0.13	UP_KW_MOLECULAR_FUNCTION	Actin-binding	4	28	12	116	8.7	0.563	1	1.38
4	0.13	GOTERM_MF_DIRECT	actin filament binding	4	43	17	204	8.7	0.722	1	1.12
4	0.13	UP_KW_DOMAIN	Repeat	6	28	41	131	13.04	0.971	1	0.68
5	0.12	GOTERM_MF_DIRECT	metal ion binding	4	43	15	204	8.7	0.632	1	1.27
5	0.12	UP_KW_LIGAND	Metal-binding	9	21	37	88	19.57	0.678	1	1.02
5	0.12	GOTERM_MF_DIRECT	calcium ion binding	5	43	26	204	10.87	0.831	1	0.91
5	0.12	UP_KW_LIGAND	Calcium	6	21	30	88	13.04	0.895	1	0.84

## Sheet: S6_Exp2_T-testResults_n=103
Uniprot AC	Protein Name	Gene Symbol	-Log Student's T-test p-value PRD vs SD	Student's T-test q-value PRD vs SD	Student's T-test Difference PRD vs SD	Student's T-test Test statistic PRD vs SD	Fold Change PRD vs SD	p-Value PRD vs SD	Student's T-test Significant?	SD1	SD2	SD3	SD4	SD5	SD6	SD7	SD8	SD9	SD10	SD11	SD12	PRD1	PRD2	PRD3	PRD4	PRD5	PRD6	PRD7	PRD8	PRD9	PRD10	PRD11	PRD12	Chicken Orthologs	Ortholog Uniprot AC	Ortholog Protein Name	Ortholg Gene Symbol
A0A8C2U292	UDP-glucose 6-dehydrogenase OS=Coturnix japonica OX=93934	UGDH	2.4051	0.00661538	0.797239	2.29401	1.73777	0.00393459	+	-3.75039	-3.28811	-2.68629	-3.38554	-4.58063	-3.68794	-3.33879	-2.62845	-4.32589	-3.92506	-3.42521	-2.11293	-3.23115	-2.50938	-2.67169	-2.25268	-2.01843	-3.43618	-2.58631	-2.96166	-2.11761	-2.54405	-2.04503	-3.19417	Q5F3T9	Q5F3T9	UDP-glucose 6-dehydrogenase (UDP-Glc dehydrogenase) (UDP-GlcDH) (UDPGDH) (EC 1.1.1.22)	UGDH
A0A8C2T9A2	Aldehyde dehydrogenase 1 family member A1 OS=Coturnix japonica OX=93934	ALDH1A1	1.44359	0.0342933	0.863707	1.77457	1.81971	0.0360089	+	-2.23659	-2.80769	-3.82973	-4.10458	-3.47735	-2.42877	-3.10154	-4.47955	-4.50213	-4.27144	-3.63572	-4.80622	-2.24493	-3.524	-2.90913	-2.10782	-1.32595	-3.92935	-3.65105	-3.6087	-1.30244	-4.41331	-2.11538	-2.18477	F1NJC7	F1NJC7	Aldehyde dehydrogenase 1 family member A1	ALDH1A1
A0A8C2U3R4	Serpin family B member 5 OS=Coturnix japonica OX=93934	SERPINB5	1.96299	0.0111186	0.867598	2.10609	1.82462	0.0108896	+	-2.19334	-4.27805	-4.14676	-4.54559	-2.63543	-2.95322	-3.71996	-3.79574	-3.22019	-3.52204	-4.43267	-2.24884	-2.08414	-3.8562	-3.51786	-1.98131	-1.92607	-2.73046	-2.73115	-3.15381	-1.77789	-3.14087	-1.90363	-2.47725	A0A8V0YCF4	A0A8V0YCF4	Serpin family B member 5	SERPINB5
A0A8C2T496	Prosaposin OS=Coturnix japonica OX=93934	PSAP	1.52547	0.0302941	0.882643	1.83898	1.84375	0.0298215	+	-2.94552	-3.65428	-3.30312	-4.23899	-3.3673	-3.23622	-3.84741	-3.56558	-3.58344	-3.35627	-5.29072	-4.85525	-3.02134	-3.89607	-4.51317	-1.66327	-1.88822	-3.59825	-2.5974	-2.26084	-1.81039	-4.92619	-1.78094	-2.69632	A0A8V0ZJ72, A0A8V0ZCL8, A0A8V0ZBR2, A0A8V0ZD09, A0A8V0ZJ19, A0A8V0Z5R8, A0A8V0ZJ82, O13035, A0A8V0Z5X2, A0A8V0ZD67	O13035	Prosaposin (Proactivator polypeptide) [Cleaved into: Saposin-A; Saposin-B; Saposin-C; Saposin-D]	PSAP
A0A8C2UFC7	Alpha-amylase OS=Coturnix japonica OX=93934	LOC107317186	1.3556	0.0393333	0.889687	1.72217	1.85277	0.0440961	+	-1.6233	-3.44974	-3.15747	-3.77603	-2.31546	-2.82515	-3.61194	-5.12125	-3.30586	-3.08165	-5.55784	-3.35224	-3.82468	-2.65964	-2.00704	-1.44247	-1.54537	-3.74683	-3.67158	-3.00677	-1.66285	-3.35836	-1.23474	-2.34136	Q98942	Q98942	Alpha-amylase (EC 3.2.1.1)	amy
A0A8C2SNH1	Translin OS=Coturnix japonica OX=93934	TSN	2.46355	0.00514286	0.899626	2.40241	1.86558	0.00343914	+	-3.29208	-3.70176	-2.12246	-3.38899	-4.16694	-3.55099	-2.28194	-3.74531	-4.04774	-3.86008	-3.43539	-3.77368	-3.63905	-2.48554	-3.49525	-1.74154	-1.87485	-3.24665	-2.227	-3.3849	-1.94539	-2.54853	-2.07639	-1.90676	A0A8V0ZKB7, A0A8V0ZEW0, A0A8V0ZLY9, P79769	P79769	Translin (EC 3.1.-.-) (Component 3 of promoter of RISC) (C3PO)	TSN
A0A8C2U0N7	EF-hand domain family member D1 OS=Coturnix japonica OX=93934	EFHD1	1.50445	0.0298551	0.917036	1.83889	1.88823	0.0313004	+	-2.58915	-3.54637	-3.01495	-3.6042	-4.23849	-3.51961	-2.99838	-3.07573	-3.12707	-4.23388	-3.22404	-3.70605	-2.27449	-4.19209	-2.3079	-1.62531	-0.824526	-4.16707	-1.78303	-3.69267	-0.923595	-4.38402	-1.60798	-2.09081	A0A8V0ZRX2	A0A8V0ZRX2	EF-hand domain family member D1	EFHD1
A0A8C2T6L2	Pyruvate kinase OS=Coturnix japonica OX=93934	PKM	1.26645	0.0442963	0.927472	1.66841	1.90194	0.054144	+	-3.44036	-2.15082	-4.09826	-3.26825	-3.82369	-3.58388	-2.66566	-3.79051	-3.48208	-3.03638	-1.83569	-3.45822	-2.76072	-3.76442	-3.56101	-1.50221	-0.280596	-2.12247	-3.87649	-3.02344	-0.730103	-4.13215	-1.45979	-0.290712	F1NW43	F1NW43	Pyruvate kinase (EC 2.7.1.40)	PKLR
A0A8C2TJH7	Coatomer subunit epsilon OS=Coturnix japonica OX=93934	COPE	1.30837	0.040557	0.950713	1.70811	1.93283	0.0491621	+	-3.32161	-3.59851	-3.20664	-3.92834	-4.27774	-2.88252	-3.14079	-4.74231	-3.36965	-3.99257	-3.34122	-4.15947	-3.26815	-5.55218	-3.65969	-1.32897	-0.994831	-3.65864	-4.23801	-3.00363	-1.11641	-1.6088	-1.03814	-3.08536	Q5ZIK9	Q5ZIK9	Coatomer subunit epsilon (Epsilon-coat protein) (Epsilon-COP)	COPE
A0A8C2T7M4	Heat shock cognate 71 kDa protein OS=Coturnix japonica OX=93934	HSPA8	1.32284	0.0397922	0.961668	1.72269	1.94756	0.047551	+	-2.45084	-1.78417	-2.6429	-2.31701	-2.9789	-3.73761	-1.76495	-3.10779	-2.48426	-3.47991	-1.49065	-3.62058	-3.47823	-1.87421	-3.33425	0.115699	-0.142326	-1.94375	-2.83981	-3.58657	0.144684	-1.51048	-0.477386	-1.39292	A0A8V1A5Z3	A0A8V1A5Z3	Heat shock 70kDa protein 8	HSPA8
A0A8C2TWE2	Glucose-6-phosphate isomerase OS=Coturnix japonica OX=93934	GPI	1.43532	0.0308333	1.00083	1.81987	2.00115	0.0367012	+	-3.07202	-3.23991	-3.4558	-3.44402	-3.77125	-3.48906	-2.6524	-3.67919	-3.93181	-4.44095	-3.2931	-3.44173	-2.82825	-2.65554	-3.69279	-0.805921	-0.524246	-4.76759	-2.72125	-3.37465	-0.497259	-3.97413	-0.685017	-3.37458	A0A1L1RQ91	A0A1L1RQ91	Glucose-6-phosphate isomerase (EC 5.3.1.9)	GPI
A0A8C2U1C1	Phosphoglycerate kinase OS=Coturnix japonica OX=93934	PGK1	2.29978	0.00511628	1.02494	2.39048	2.03487	0.00501441	+	-3.43579	-3.34138	-2.74871	-3.53732	-4.29803	-3.18258	-3.8158	-4.31865	-2.49597	-5.25721	-4.35804	-3.2669	-3.44692	-3.41359	-2.62563	-2.09753	-1.57194	-2.31876	-2.77068	-4.26566	-1.55999	-3.10926	-1.76446	-2.81265	A0A8V0YFE1	A0A8V0YFE1	Phosphoglycerate kinase (EC 2.7.2.3)	PGK2
A0A8C2TZ82	Triosephosphate isomerase OS=Coturnix japonica OX=93934	TPI1	1.66692	0.0166875	1.04049	1.99907	2.05693	0.0215318	+	-3.97476	-3.17567	-3.32145	-4.00378	-3.93213	-2.20441	-2.92036	-4.15658	-3.81338	-3.73936	-3.33322	-3.90288	-2.79688	-4.48129	-3.30452	-2.65771	-0.917805	-1.30415	-3.97064	-3.18212	-1.13485	-3.90464	-1.9222	-0.415359	P00940	P00940	Triosephosphate isomerase (TIM) (EC 5.3.1.1) (Methylglyoxal synthase) (EC 4.2.3.3) (Triose-phosphate isomerase)	TPI1
A0A8C2TEK0	Glutathione hydrolase OS=Coturnix japonica OX=93934	GGT1	1.91479	0.00923636	1.07388	2.17799	2.10509	0.0121677	+	-3.57939	-3.54262	-3.28702	-3.53466	-2.7051	-3.17736	-3.9234	-2.97432	-3.75102	-4.03067	-2.58617	-5.24189	-2.6291	-3.71689	-2.98483	-0.875728	-0.923084	-4.08894	-2.71841	-3.88644	-1.29439	-3.09673	-1.2668	-1.96575	F1NVY4	F1NVY4	Glutathione hydrolase (EC 2.3.2.2) (EC 3.4.19.13) (Gamma-glutamyltransferase) (Gamma-glutamyltranspeptidase)	GGT2
A0A8C2SR94	Moesin OS=Coturnix japonica OX=93934	MSN	1.75235	0.012459	1.09991	2.0795	2.14341	0.0176868	+	-3.29075	-4.19769	-2.57417	-3.60035	-4.86567	-2.99638	-1.93095	-3.68048	-2.93592	-4.73023	-3.5361	-4.38077	-4.00291	-2.27385	-4.37148	-0.830506	-1.41078	-3.74688	-2.90121	-2.5183	-1.25374	-2.05706	-1.04761	-3.10616	A0A8V0YR37	A0A8V0YR37	Moesin	MSN
A0A8C2TH69	Malate dehydrogenase OS=Coturnix japonica OX=93934	MDH2	1.54096	0.0199394	1.16142	1.94743	2.23677	0.0287766	+	-3.34188	-4.09708	-3.67314	-3.35248	-3.70082	-2.05446	-3.51009	-3.74699	-4.07263	-3.73827	-3.09873	-3.97777	-2.53461	-4.20284	-2.91305	-1.48614	-1.63253	-0.92547	-2.86963	-3.25359	-1.51745	-5.58859	-2.2831	0.779669	E1BVT3	E1BVT3	Malate dehydrogenase (EC 1.1.1.37)	MDH2
A0A8C2T4Z9	Glutathione peroxidase OS=Coturnix japonica OX=93934	GPX3	2.12671	0.0056	1.1969	2.36418	2.29247	0.00746947	+	-4.22023	-3.32127	-3.41497	-3.91179	-3.48856	-3.42949	-3.89779	-5.10678	-2.76662	-4.24926	-3.35503	-3.38544	-3.46911	-4.25809	-3.75796	-0.77555	-1.18008	-3.52871	-2.74248	-2.73851	-1.04482	-3.76214	-1.03759	-1.88934	A0A8V0YPP2, A0A8V0YPR6, A0A8V0YY35	A0A8V0YPR6	Glutathione peroxidase	GPX3
A0A8C2T573	Elongation factor 1-alpha OS=Coturnix japonica OX=93934	EEF1A1	1.3156	0.0336757	1.22282	1.78523	2.33402	0.0483504	+	-1.54239	-4.23001	-4.30422	-3.70349	-3.01373	-3.20645	-3.22656	-4.48536	-4.37615	-4.2247	-0.99462	-3.73687	-3.3484	-3.07372	-3.29584	0.060914	0.15782	-3.26035	-1.75613	-2.93421	0.106655	-3.82121	-4.48834	-0.717876	A0A8V0XBW1	A0A8V0XBW1	Elongation factor 1-alpha	EEF1A1
Q05025	Glyceraldehyde-3-phosphate dehydrogenase OS=Coturnix japonica OX=93934	GAPDH	2.41584	0.004	1.27766	2.57901	2.42445	0.00383849	+	-2.77966	-2.081	-3.18477	-4.699	-4.3128	-3.90016	-1.68631	-3.2535	-3.53376	-4.03138	-1.93485	-3.23802	-2.6637	-2.37996	-3.05418	-1.47621	-1.23376	-1.01046	-2.77555	-3.40083	-1.1503	-2.49799	-1.45139	-0.208979	P00356	P00356	Glyceraldehyde-3-phosphate dehydrogenase (GAPDH) (EC 1.2.1.12) (Peptidyl-cysteine S-nitrosylase GAPDH) (EC 2.6.99.-)	GAPDH
A0A8C2TWN0	Cytochrome c oxidase subunit 4 OS=Coturnix japonica OX=93934	COX4I1	1.71771	0.0111579	1.29915	2.11623	2.46084	0.0191553	+	-3.22999	-3.42361	-3.36676	-3.22256	-2.59502	-3.08995	-5.39047	-3.86085	-4.16654	-4.00431	-3.50914	-4.09761	-2.63394	-4.72308	-3.28607	-2.83818	-0.692192	0.414991	-1.96549	-2.86775	-2.95513	-4.96811	-1.34356	-0.508539	A0A8V0XW68	A0A8V0XW68	Cytochrome c oxidase subunit 4	COX4I1
A0A8C2SQR6	Plectin-like OS=Coturnix japonica OX=93934	PLEC	2.04928	0.00565217	1.31773	2.35569	2.49274	0.0089273	+	-3.28752	-3.6024	-3.72124	-4.19025	-3.42057	-3.14892	-1.53161	-2.5015	-3.89055	-4.83477	-4.10049	-4.09494	-3.12158	-1.52065	-3.00328	-0.20626	-1.00398	-4.60421	-2.67374	-3.65987	-2.48182	-1.22892	-0.467964	-2.53971	A0A8V0Y0I0	A0A8V0Y0I0	Desmoplakin spectrin-like domain-containing protein	LOC107050955
A0A8C2T207	Mesothelin-like protein OS=Coturnix japonica OX=93934	LOC107320636	2.46348	0.003625	1.32915	2.62927	2.51255	0.0034397	+	-2.3788	-3.49852	-3.12702	-3.10138	-2.65974	-2.94679	-3.5368	-2.55106	-2.84442	-3.43355	-2.77837	-2.88666	-3.2026	-1.51539	-0.994465	-2.92052	-0.103996	-1.75056	-0.724193	-3.77329	-0.0425529	-0.829731	-3.46333	-0.472616	A0A8V0Z6F8	A0A8V0Z6F8	Mesothelin-like protein	MSLNL
A0A8C2TZK4	Spectrin beta chain OS=Coturnix japonica OX=93934	SPTBN1	1.53844	0.0170462	1.33891	1.98972	2.5296	0.0289441	+	-3.02495	-3.17563	-3.06409	-4.49339	-3.62873	-2.77934	-3.33387	-3.49661	-2.47344	-2.72703	-3.85835	-2.76084	-4.38915	-1.93024	-3.8767	-0.325807	0.76911	-2.92371	-2.89229	-3.50194	0.988321	-1.09162	0.0077858	-3.58315	A0A1D5P797	A0A1D5P797	Spectrin beta chain	SPTBN1
A0A8C2TGR6	Tyrosine 3-monooxygenase/tryptophan 5-monooxygenase activation protein epsilon OS=Coturnix japonica OX=93934	YWHAE	1.91356	0.00718519	1.3402	2.26859	2.53186	0.0122023	+	-2.9113	-4.25205	-2.87155	-4.28243	-2.39258	-2.57794	-2.20776	-3.7301	-4.24794	-3.83616	-4.10003	-3.8101	-3.51419	-0.732812	-3.72396	-3.82145	-0.0135555	-2.12956	-2.0333	-3.37744	0	-1.24416	-0.801699	-3.74543	Q5ZMT0	Q5ZMT0	14-3-3 protein epsilon (14-3-3E)	YWHAE
A0A8C2SMY3	Furin, paired basic amino acid cleaving enzyme OS=Coturnix japonica OX=93934	FURIN	1.93072	0.0068	1.40519	2.29876	2.64853	0.0117295	+	-3.65532	-3.20258	-3.33076	-3.43	-3.51979	-3.73964	-1.66292	-4.02427	-4.1308	-3.79711	-3.52962	-2.78623	-2.9661	-2.22857	-3.95859	-0.271091	-0.077713	-2.86999	-2.2301	-3.52047	0.243345	-1.99211	0.210737	-4.28614	A0A8V0X4D8	A0A8V0X4D8	furin (EC 3.4.21.75) (Dibasic-processing enzyme) (Paired basic amino acid residue-cleaving enzyme)	FURIN
A0A8C2UF01	Peroxiredoxin-6 OS=Coturnix japonica OX=93934	PRDX6	2.00801	0.00553191	1.40966	2.35466	2.65675	0.00981725	+	-3.75437	-1.45798	-2.12007	-4.30407	-2.84673	-2.814	-3.58659	-3.66513	-3.50519	-4.15934	-1.53203	-3.73061	-2.98132	-1.67783	-3.68458	-0.628089	0.0466213	-1.91584	-3.20505	-3.83536	0.179615	-1.56277	-0.514328	-0.781256	A0A8V0YEN4, A0A8V0YL25, Q5ZJF4	Q5ZJF4	Peroxiredoxin-6 (EC 1.11.1.27) (1-Cys peroxiredoxin) (1-Cys PRX) (Acidic calcium-independent phospholipase A2) (aiPLA2) (EC 3.1.1.4) (Glutathione-dependent peroxiredoxin) (Lysophosphatidylcholine acyltransferase 5) (LPC acyltransferase 5) (LPCAT-5) (Lyso-PC acyltransferase 5) (EC 2.3.1.23) (Non-selenium glutathione peroxidase) (NSGPx)	PRDX6
A0A8C2T2I4	MICOS complex subunit MIC60 OS=Coturnix japonica OX=93934	IMMT	2.18915	0.00429268	1.41463	2.48074	2.66591	0.00646919	+	-3.44432	-3.53634	-2.98148	-3.63177	-3.29065	-3.30476	-2.68702	-2.98687	-4.63251	-3.78388	-3.76608	-3.59329	-2.70721	-1.15271	-2.83431	-0.919654	-0.785286	-4.85771	-3.07437	-3.50116	-0.305542	-0.270519	-0.632187	-3.6227	A0A8V0ZAI2	A0A8V0ZAI2	MICOS complex subunit MIC60 (Mitofilin)	IMMT
A0A8C2YET8	Desmoplakin OS=Coturnix japonica OX=93934	DSP	1.9129	0.0067451	1.44633	2.29665	2.72514	0.0122208	+	-0.682686	-5.13761	-3.10017	-2.06304	-3.34694	-3.39608	-0.699274	-3.25817	-4.90295	-3.56397	-3.80971	-2.58511	-2.3143	-1.03198	-3.70813	-0.183984	-0.348742	-2.37224	-3.41939	-1.47957	-0.55084	-0.959511	-0.548405	-2.27264	A0A8V0Y884	A0A8V0Y884	Desmoplakin	DSP
A0A8C2TZ22	Coiled-coil domain containing 58 OS=Coturnix japonica OX=93934	MIX23	2.24418	0.00421053	1.46587	2.53345	2.7623	0.00569928	+	-3.15129	-3.44501	-3.68174	-2.87537	-3.0333	-3.01818	-4.00622	-4.50953	-3.83092	-4.65055	-3.93049	-3.02868	-3.62955	-1.46496	-3.4423	-0.0599413	-0.649599	-3.62437	-3.79384	-1.89501	-0.527843	-3.43895	0.100962	-3.14541	F1NHH1, A0A8V0ZER2, A0A8V0ZM67, A0A8V0ZET4	F1NHH1	Cystatin B	CSTB
A0A8C2TV59	Plastin 3 OS=Coturnix japonica OX=93934	PLS3	2.42011	0.00374194	1.47164	2.6523	2.77337	0.00380093	+	-3.59268	-2.04964	-3.30091	-2.31249	-3.14104	-3.45757	-4.23195	-3.28287	-3.4445	-2.81951	-4.8172	-4.24484	-2.76828	-1.96519	-4.25613	-0.80836	0.279327	-2.98709	-2.43311	-3.47792	-0.305542	-1.53844	-0.673374	-2.10147	A0A1D5PE96	A0A1D5PE96	Plastin-3 (T-plastin)	PLS3
A0A8C2TTL7	Protein S100 OS=Coturnix japonica OX=93934	S100A11	2.02392	0.005	1.50044	2.39007	2.82929	0.00946411	+	-3.11189	-3.70231	-2.66299	-2.50302	-3.49929	-2.82568	-3.86418	-3.31425	-3.91116	-4.11652	-4.32325	-4.59575	-3.28815	-1.20549	-4.78791	-0.364858	0.175791	-4.4396	-2.68632	-2.91648	-0.103687	-1.01714	-0.767166	-3.024	P24479, A0A8V1ACT3	P24479	Protein S100-A11 (Calgizzarin) (S100 calcium-binding protein A11)	S100A11
A0A8C2TTQ2	Protein S100-A12-like OS=Coturnix japonica OX=93934	LOC107324456	2.35568	0.00351515	1.53473	2.62901	2.89734	0.0044088	+	1.75425	2.91126	0.179302	0.67905	1.43746	0.314226	1.57082	0.0984087	0.542354	0.548522	3.09796	0.962718	0.303948	2.62018	1.95748	3.92233	4.48273	2.47997	1.88247	0.828405	4.59343	2.81582	3.54073	3.08565	A0A8V1AIF3	A0A8V1AIF3	EF-hand domain-containing protein	LOC121107580
A0A8C2SMS1	Ovotransferrin OS=Coturnix japonica OX=93934	LTF	1.64296	0.0110345	1.53594	2.11228	2.89977	0.0227531	+	3.23429	3.99323	1.40897	3.17218	2.90484	1.70766	3.27544	1.09988	2.21172	3.0353	4.08136	2.43002	1.18107	3.44224	3.34872	6.90859	6.2777	3.97622	3.14237	1.52766	6.09494	3.45961	6.84514	4.78192	P02789	P02789	Ovotransferrin	TF
A0A8C2U400	Tubulin beta chain OS=Coturnix japonica OX=93934	TUBB4B	1.26077	0.0335342	1.53893	1.79175	2.90579	0.0548567	+	-2.81815	-3.97109	-4.50648	-4.42884	-2.84701	-3.03536	-3.20243	-3.81709	-3.72344	-2.23013	-3.88524	-2.82174	-2.4813	-4.83757	-4.80994	-1.47188	-1.0172	2.33579	-4.67152	-4.4282	-1.02988	-1.30651	-1.53075	2.42916	A0A8V1AEW4	A0A8V1AEW4	Tubulin beta chain	TUBB4B
A0A8C2TLF1	Transketolase OS=Coturnix japonica OX=93934	TKT	1.85828	0.00701887	1.55345	2.28142	2.93518	0.0138586	+	-3.0586	-0.958175	-3.31442	-3.65392	-3.22992	-3.15034	-2.34396	-4.31417	-3.29552	-3.28061	-1.31774	-3.20153	-2.07677	-3.1649	-4.14107	0.53056	0.676453	-3.72181	-2.02539	-1.48525	1.02139	-1.28914	0.564466	-1.36599	F1P1A5	F1P1A5	Transketolase (EC 2.2.1.1)	TKTL1
A0A8C2Y9E7	Immunoglobulin lambda like polypeptide 1 OS=Coturnix japonica OX=93934 PE=4 SV=1	A0A8C2Y9E7	1.13712	0.0426	1.56819	1.6815	2.96532	0.0729256	+	-0.0696716	-0.241551	-3.51544	-2.62945	-3.24908	-3.49111	-0.143105	-3.31697	-3.52053	-4.91559	-0.382707	-3.61022	-3.99905	-4.1325	-2.92376	1.55499	0.853483	0.591032	-2.95204	-2.97535	1.16996	-0.171717	1.65643	1.06142	A0A8V0ZXF2, P04210, A0A8V0ZZ28, A0A8V0ZZT5, A0A8V0ZXT4, A0A8V0ZZS5, A0A8V0ZZJ1, A0A8V0ZVR4, A0A8V0ZZH6, A0A8V1A367, A0A8V0ZQJ4, A0A8V0ZXM7, A0A8V0ZVL4, A0A8V0ZZB0, A0A8V0ZW77, A0A8V0ZZD4, A0A8V1A3B5, A0A8V0ZVP0, A0A8V1A3D7	P04210	Ig lambda chain V-1 region	IGLL1
A0A8C2YAY1	45 kDa calcium-binding protein OS=Coturnix japonica OX=93934	SDF4	2.93067	0.00114286	1.57387	3.01293	2.97702	0.00117309	+	-3.08214	-2.22407	-2.60586	-3.41563	-2.74831	-3.83519	-2.98442	-4.42888	-3.9121	-3.5253	-3.94176	-3.25027	-2.51215	-0.807918	-2.8673	-0.29967	-0.891556	-3.00996	-3.06212	-3.41177	-0.506346	-0.345228	-0.281025	-3.07245	Q5ZKE5	Q5ZKE5	45 kDa calcium-binding protein (Cab45) (Stromal cell-derived factor 4) (SDF-4)	SDF4
A0A8C2TWM1	Amine oxidase OS=Coturnix japonica OX=93934	IL4I1	1.42781	0.0197612	1.60054	1.94652	3.03257	0.0373413	+	0.0254631	0.360078	-3.90853	-2.92934	-0.744818	-3.30314	0.569414	-3.47602	-3.92267	-2.08628	0.64438	-1.41194	-2.52139	-0.710326	-0.686646	1.67284	1.56097	0.22492	-1.59768	-3.28795	1.54763	-0.0991726	1.79613	1.12369	E6N1V0	E6N1V0	Amine oxidase	LAO
A0A8C2T7L0	Annexin OS=Coturnix japonica OX=93934	ANXA1	2.45512	0.00262069	1.64191	2.72657	3.12079	0.00350655	+	1.82673	1.10224	-1.46684	0.656227	0.717287	-0.85083	1.83435	-1.46326	-1.34657	0.309575	0.945819	0.179025	0.935517	1.24571	0.346485	3.17876	3.90118	0.861567	0.416245	1.59148	3.48913	1.46423	3.12855	1.58787	A0A8V0YMS3	A0A8V0YMS3	Annexin	ANXA1
A0A8C2T7P9	Histone H4 OS=Coturnix japonica OX=93934	LOC107312412	2.22771	0.00411111	1.64746	2.57106	3.13282	0.00591957	+	0	-0.264956	-2.63256	-3.25237	-0.766434	-1.57133	-0.343126	-2.6525	-3.54394	-3.6079	-0.223546	-1.66296	-3.47428	-0.409898	-0.643486	0.823449	1.00745	0.015976	-0.0461321	-0.716475	1.11597	-0.0601845	1.05739	0.578159	A0A8V0Z2E0, A0A8V0YDA5, P70081, P62801	P62801	Histone H4	H4-I
A0A8C2UDZ2	Uncharacterized protein OS=Coturnix japonica OX=93934 PE=4 SV=1	A0A8C2UDZ2	1.50844	0.0148571	1.6799	2.02648	3.20406	0.0310142	+	2.95333	3.31537	0.215099	0.379938	1.61292	0.611967	3.05555	0.322291	0.700221	0.365262	3.18489	-0.652612	0.234363	1.96001	2.01997	5.33596	5.31671	0.505432	2.42146	0.603949	5.30642	4.26865	5.83777	2.41235	A0A8V0XD85	A0A8V0XD85	C-type lectin domain-containing protein	REG1A
A0A8C2UDR3	Actin gamma 1 OS=Coturnix japonica OX=93934	ACTG1	2.13215	0.00420513	1.69071	2.51286	3.22816	0.00737649	+	0.228567	0.987174	-3.98694	-1.07437	0.344122	-1.71679	0.486155	-2.41551	-1.54429	-1.13402	1.16109	-0.120442	-0.639918	0.694249	-0.512373	2.46973	2.73921	0.412109	-0.103089	-0.14768	2.47142	0.63545	2.44338	1.04075	Q5ZMQ2	Q5ZMQ2	Actin, cytoplasmic 2	ACTG1
A0A8C2THV3	Ubiquitin-60S ribosomal protein L40 OS=Coturnix japonica OX=93934	UBA52	1.8968	0.00591667	1.70769	2.34159	3.26637	0.0126824	+	-2.87091	-0.149987	-3.55216	-3.58879	-1.24058	-2.104	-2.15292	-3.3644	-4.50297	-3.97639	0.156693	-1.58206	-0.842139	-1.04011	-3.82904	0.572507	0.422308	0.0243568	-3.89492	-0.386564	0.376143	-0.828161	0.340837	0.648615	O42388, A0A8V1ACS0, P62985	O42388	Ubiquitin-ribosomal protein eL40 fusion protein	UBA52
A0A8C2SPY6	Ig-like domain-containing protein OS=Coturnix japonica OX=93934 PE=4 SV=1	A0A8C2SPY6	3.70855	0	1.71355	3.53954	3.27967	0.000195637	+	-4.08364	-3.25224	-2.50404	-3.81021	-3.55944	-2.68679	-3.26547	-3.91093	-3.96245	-4.08147	-2.31038	-3.39053	-2.94938	-1.93652	-3.03242	-0.277991	-0.937534	-1.86915	-3.33513	-2.8043	-0.228592	-1.96578	-0.418177	-0.499966	A0A8V0XEJ0, P01875	P01875	Ig mu chain C region
A0A8C2T0Q8	Kinectin 1 OS=Coturnix japonica OX=93934	KTN1	2.36369	0.00306667	1.72118	2.68431	3.29706	0.00432823	+	-3.12085	-4.15847	-3.137	-3.12636	-4.10836	-3.41496	-3.89018	-2.68335	-3.94385	-3.38153	-4.17048	-3.84203	-4.51181	-0.805831	-4.5472	0.442077	-0.122099	-3.01118	-3.30187	-2.81117	-0.183176	-1.34577	0.274935	-2.40021	A0A8V0Z066	A0A8V0Z066	Kinectin 1	KTN1
A0A8C2SZ10	ATP synthase subunit alpha OS=Coturnix japonica OX=93934	ATP5F1A	2.78168	0.00133333	1.72462	2.96749	3.30493	0.00165318	+	-3.75483	-2.65564	-3.37978	-3.57977	-3.51144	-3.67938	-2.96108	-3.20799	-3.24432	-3.56165	-3.26073	-3.45311	-2.78217	-2.10896	-3.74203	-1.30553	-1.13168	0.869259	-2.58749	-2.24454	-1.20572	-3.56844	-1.52595	1.77896	A0A1D5PN54	A0A1D5PN54	ATP synthase subunit alpha	ATP5F1AZ
A0A8C2YE51	Stratifin OS=Coturnix japonica OX=93934	SFN	1.27675	0.0298857	1.78329	1.83556	3.4421	0.052875	+	-0.282442	-0.252543	-1.63022	-0.920431	-0.498869	-1.70831	-0.0841408	-3.02198	-1.49976	-1.15462	0.209462	-3.75293	-3.16509	2.18071	-1.81292	3.22159	3.48723	-4.40303	-0.979571	-0.107164	3.67388	2.62542	2.57267	-0.491076	A0A8V0YM11	A0A8V0YM11	Stratifin	SFN
P32918	Apolipoprotein A-I OS=Coturnix japonica OX=93934	APOA1	3.00331	0.000444444	1.90246	3.16406	3.7385	0.000992407	+	3.31521	3.69811	2.37724	3.41451	3.44592	2.91606	3.48664	2.83343	2.87213	3.2797	3.91004	3.06811	3.71669	6.67744	4.11802	6.7494	6.6584	2.3055	4.16899	4.06591	6.53648	6.84418	6.48461	3.12102	P08250	P08250	Apolipoprotein A-I	APOA1
A0A8C2TAK8	Ezrin OS=Coturnix japonica OX=93934	EZR	2.64049	0.0014	1.90645	2.92048	3.74885	0.00228828	+	-3.86409	-2.94337	-3.52336	-3.94739	-2.36137	-3.38585	-3.93918	-2.74642	-3.4965	-4.92697	-3.46533	-3.99316	-3.62583	-0.819079	-2.56856	0.0599413	0.575996	-3.83989	-2.43786	-4.27175	0.60902	-0.956078	0.159767	-2.6012	Q9YGW6	Q9YGW6	Ezrin	EZR
A0A8C2Y6T0	ATP synthase subunit beta OS=Coturnix japonica OX=93934	ATP5F1B	2.47414	0.002	1.94819	2.8132	3.8589	0.00335629	+	-4.21779	-2.83094	-3.90383	-4.55036	-3.24332	-3.17689	-2.16762	-4.56925	-4.02941	-3.57234	-5.32344	-4.63678	-2.28916	-2.33416	-2.55754	-3.58099	-1.53526	0.910677	-3.84569	-3.83934	-0.785086	-2.90976	-2.18785	2.11044	A0A8V1A624	A0A8V1A624	ATP synthase subunit beta (EC 7.1.2.2)	ATP5B
A0A8C2SWD0	Dynactin subunit 2 OS=Coturnix japonica OX=93934	DCTN2	2.67209	0.0015	2.04982	2.97435	4.14054	0.0021277	+	-3.47621	-2.28321	-3.19195	-3.22869	-3.619	-3.48128	-2.63627	-3.17805	-3.6931	-3.155	-3.83274	-4.38166	-3.42313	-0.149171	-3.94659	0.736804	0.865114	-2.78407	-3.2485	-2.69146	0.980988	0.031908	0.727913	-2.65912	A0A1D5PFB8	Q9PTG6	Dynactin subunit 2 (p50 dynamitin)	DCTN2
A0A8C2STB4	IF rod domain-containing protein OS=Coturnix japonica OX=93934 PE=4 SV=1	A0A8C2STB4	2.46093	0.00208	2.07122	2.82798	4.20242	0.00345995	+	2.71504	3.07502	0.272924	1.11667	2.96762	0.513195	2.6109	-0.0984087	0.555732	0.823638	2.88736	2.37321	1.00356	5.11337	1.80509	5.70877	5.76761	2.49833	2.16532	1.49901	5.41805	4.70149	5.3541	3.6328	A0A8V1A315	A0A8V1A315	IF rod domain-containing protein	KRT75L1
A0A8C2U5K1	Tubulin alpha chain OS=Coturnix japonica OX=93934	LOC107318417	2.10062	0.004	2.09788	2.56325	4.2808	0.00793195	+	-3.99989	-3.35216	-3.43884	-4.13618	-3.70519	-3.81304	-3.63573	-4.02945	-4.07192	-4.43534	-2.97796	-4.0479	-3.21683	-2.48956	-3.7116	-2.25462	-3.00628	2.88418	-2.19628	-2.75612	-3.05868	-1.85156	-2.76668	3.95501	F1NWX0	F1NWX0	Tubulin alpha chain	TUBA3E
A0A8C2TPI2	Annexin OS=Coturnix japonica OX=93934	ANXA2	2.33728	0.00242857	2.10573	2.74345	4.30415	0.0045996	+	1.21123	1.69902	-2.16692	-0.384022	0.705774	-2.32909	1.30282	-2.17251	-2.89897	-0.977475	1.64749	0.281787	-0.829368	2.01998	0.893328	3.42446	3.7678	1.21848	0.357108	-0.29925	3.62264	1.78421	3.23215	1.99638	P17785	P17785	Annexin A2	ANXA2
A0A8C2TSS6	Programmed cell death 6 interacting protein OS=Coturnix japonica OX=93934	PDCD6IP	2.52601	0.00163636	2.14778	2.88923	4.43145	0.00297845	+	-3.55565	-3.73398	-3.95708	-2.9214	-2.69701	-3.45692	-2.68596	-4.97416	-4.12965	-4.52889	-3.5149	-2.80569	-4.50399	-0.240064	-4.35683	0.846614	0.788538	-2.77557	-3.0324	-2.73242	0.79097	0.0474834	0.66544	-2.68575	Q5ZJ70	Q5ZJ70	Programmed cell death 6 interacting protein	PDCD6IP
A0A8C2TQI3	Protein S100-A6 OS=Coturnix japonica OX=93934	LOC107324454	2.78918	0.000666667	2.18556	3.08452	4.54903	0.00162488	+	-2.31035	1.42057	-1.62355	-0.416176	0.152197	-0.727388	-0.632841	-3.33795	-1.3601	-3.69401	1.25457	-0.3065	-1.34603	0.644158	0.055006	2.24444	2.77414	1.11219	0.0461321	-0.210197	2.76863	1.788	2.515	2.25372	P27003, A0A8V1ABP6, A0A8V1AGA0, A0A8V1A8L3, B7FF67, E1C1S0, A0A1D5PJJ4, A0A8V1A8N4, E1C251, A0A8V1AIH5, A0A8V1ADM6, A0A8V1AKB1, Q98953	P27003	Protein S100-A10 (Calpactin I light chain) (Calpactin-1 light chain) (Cellular ligand of annexin II) (S100 calcium-binding protein A10) (p10 protein) (p11)	S100A10
A0A8C2Y840	Tropomyosin 2 OS=Coturnix japonica OX=93934	TPM2	2.64341	0.00106667	2.29488	3.00034	4.90713	0.00227295	+	-4.43439	-3.02632	-3.44541	-3.32975	-2.91491	-3.70049	-2.17881	-3.34329	-3.98995	-3.35437	-3.99751	-4.56782	-3.84773	0.515002	-3.44639	1.15667	0.83383	-3.51028	-2.73951	-3.55969	0.7908	0.659992	1.16707	-2.76425	A0A8V0Y2R6	A0A8V0Y2R6	Tropomyosin 2	TPM2
Q6PRV1	Ferritin OS=Coturnix japonica OX=93934	FTH1	3.01668	0	2.35379	3.27769	5.11165	0.000962321	+	-3.43411	-3.88445	-2.94166	-4.14851	-2.15525	-2.37583	-2.73929	-4.08354	-2.80496	-4.19846	-4.64247	-4.11547	-2.85904	-0.3669	-4.0804	0.69908	1.08783	-1.90542	-2.15375	-3.00922	1.43653	0.266098	0.884506	-3.27777	P08267	P08267	Ferritin heavy chain (Ferritin H subunit) (EC 1.16.3.1)	FTH
A0A8C2U7G7	Aldo-keto reductase family 1 member B10-like OS=Coturnix japonica OX=93934	LOC107314935	2.09748	0.00388235	2.36894	2.5971	5.16561	0.00798951	+	-3.50996	-0.0189333	-3.22465	-4.11186	-3.04458	-4.27462	-1.52508	-3.8467	-3.67987	-3.53841	-0.156693	-3.93733	-3.52761	-3.31418	-2.56379	2.16271	2.27236	-0.666412	-2.73629	-2.745	2.7053	0.381981	1.77598	-0.186487	A0A8V0YKA1	A0A8V0YKA1	Aldo-keto reductase family 1 member B10	AKR1B10
A0A8C2TQR6	Protein S100-A9-like OS=Coturnix japonica OX=93934	LOC107324455	2.81832	0.0004	2.37076	3.13988	5.17214	0.00151943	+	-0.123327	-3.03165	-3.42932	-3.44829	-0.404991	-3.22786	-0.978384	-4.54752	-2.16438	-2.72849	-0.757783	-1.20706	-3.00087	-0.156123	-0.830595	0.66483	3.03506	1.19818	-0.538074	-2.34272	2.59255	0.645359	0.389566	0.742882	A0A8V1AG73	A0A8V1AG73	EF-hand domain-containing protein	---
A0A8C2UCP0	Spectrin alpha, non-erythrocytic 1 OS=Coturnix japonica OX=93934	SPTAN1	2.57295	0.00126316	2.38705	2.9636	5.23087	0.00267331	+	-4.37194	-3.8268	-2.49434	-3.66582	-3.46824	-3.26066	-3.14258	-4.54838	-3.76573	-3.67409	-2.52535	-3.82774	-3.50527	0.00109577	-3.03744	1.06116	1.79575	-4.07771	-3.30854	-3.19471	1.87625	0.314615	1.14212	-2.99437	A0A8V1AEP1	A0A8V1AEP1	Spectrin alpha, non-erythrocytic 1	SPTAN1
A0A8C2STG9	IF rod domain-containing protein OS=Coturnix japonica OX=93934 PE=4 SV=1	A0A8C2STG9	2.72902	0.000727273	2.52224	3.09954	5.74473	0.00186629	+	-0.297503	1.74606	-3.06504	-0.206903	0.786285	-0.930384	-0.282475	-1.54066	-0.921121	-1.54575	1.6784	0.566646	0.296575	4.30954	0	4.26539	3.8252	0	-0.46956	1.09591	3.49218	4.58537	4.04437	0.809475	A0A8V1A315	A0A8V1A315	IF rod domain-containing protein	KRT75L1
A0A8C2TBY3	Tropomyosin 1 OS=Coturnix japonica OX=93934	TPM1	2.81149	0	2.62109	3.17507	6.15215	0.00154351	+	-2.75131	-2.97761	-3.3728	-3.03132	-3.80496	-3.42841	-2.37746	-4.20177	-3.08588	-3.68976	-4.16832	-3.99366	-2.58701	0.8544	-4.45099	2.00185	1.62916	-3.29483	-2.0552	-2.48643	1.64119	1.21283	1.50821	-3.40333	A0A8V0ZYD0	A0A8V0ZYD0	Tropomyosin 1	TPM1
A0A8C2Y6G8	Secreted protein OS=Coturnix japonica OX=93934 PE=4 SV=1	A0A8C2Y6G8	1.73874	0.00595918	2.68985	2.32926	6.45246	0.0182499	+	-3.39533	-0.224263	-3.82785	-3.49768	-4.8527	-3.89507	0.244595	-1.67135	-2.89674	-2.30907	-0.158845	-4.2773	-3.85024	2.24998	-2.98636	3.67004	3.65062	-3.72195	-0.604913	-4.31597	3.70893	0.614899	3.34526	-0.243773	No ortholog	No ortholog	No ortholog	---
A0A8C2T5A5	Lamin B2 OS=Coturnix japonica OX=93934	LMNB2	2.43316	0.00133333	2.74022	2.90391	6.68172	0.00368842	+	-3.6041	-3.16881	-3.97122	-3.30316	-2.79185	-3.92574	-3.25287	-3.2029	-3.27403	-4.29152	-3.64909	-2.29884	-3.90832	1.65263	-3.03767	2.37992	2.12579	-3.8166	-4.35722	-2.65187	2.0912	1.83571	2.16507	-2.33013	F1NP51	F1NP51	Lamin B2	LMNB2
A0A8C2U806	Annexin OS=Coturnix japonica OX=93934	ANXA8L1	3.55189	0	2.78663	3.73522	6.90016	0.000280614	+	-2.7557	-1.88868	-3.03843	-3.89929	-3.26756	-3.97499	-3.29957	-3.96471	-4.33143	-3.10503	-3.25522	-4.94773	-2.32707	0.918534	-3.7573	1.24455	1.22849	-1.57329	-3.3475	-2.75001	1.45773	1.1561	1.38542	-1.92447	A0A8V0Z986	A0A8V0Z986	Annexin	ANXA8L1
A0A8C2T2B9	Nucleobindin 2 OS=Coturnix japonica OX=93934	NUCB2	2.21838	0.00251852	2.88222	2.74771	7.37284	0.00604811	+	1.62519	1.52146	-0.217339	1.25345	1.59721	0.734425	1.99473	0.574651	0.0467157	1.07277	1.79253	1.21529	-0.104985	6.88097	1.79596	7.13794	7.05453	0.891705	1.70429	0.502459	7.36138	6.77245	6.92073	0.880329	F1NGB1	F1NGB1	Nucleobindin 2	NUCB2
A0A8C2TQK2	Lamin A/C OS=Coturnix japonica OX=93934	LMNA	2.55652	0.00123077	2.96066	3.02385	7.7848	0.00277639	+	-1.86674	-4.15872	-3.65862	-3.85849	-3.94112	-2.7693	-1.57938	-4.22571	-4.27642	-3.79277	-3.37046	-4.16248	-3.13762	1.84779	-3.75699	2.92888	2.27688	-2.18409	-3.52631	-3.58922	2.07063	1.81426	2.44495	-3.32142	P13648	P13648	Lamin-A	LMNA
A0A8C2U0B0	Periplakin OS=Coturnix japonica OX=93934	PPL	2.91639	0	3.06108	3.31109	8.34597	0.0012123	+	-4.16717	-3.90579	-3.64291	-3.80308	-4.27603	-3.31575	-4.17686	-3.18766	-2.40906	-3.68303	-3.70873	-4.41944	-2.95711	0.852901	-3.41688	2.72667	1.94586	-3.75583	-2.88681	-3.09041	2.59195	1.11885	2.50947	-3.6012	A0A8V0ZEA2	A0A8V0ZEA2	Periplakin	PPL
A0A8C2U0W5	ATP synthase subunit b OS=Coturnix japonica OX=93934	ATP5PB	4.18798	0	3.2782	4.27356	9.70145	6.48664e-05	+	-4.06683	-2.52937	-4.05278	-3.72493	-3.81664	-3.43142	-2.43135	-3.56599	-2.53446	-4.04537	-1.65609	-3.89652	-3.6049	0.87613	-1.73863	1.50023	0.70517	1.85542	-3.57907	-2.40246	1.09908	1.4106	1.11623	2.34889	A0A8V1A4N7	A0A8V1A4N7	ATP synthase subunit b	ATP5PB
A0A8C2YCX3	Tropomyosin 3 OS=Coturnix japonica OX=93934	TPM3	2.30675	0.00191304	3.62785	2.87669	12.3621	0.00493458	+	-2.46583	-2.88242	-2.41354	-2.95273	-3.19967	-4.15104	-4.06774	-3.64565	-4.17803	-2.64082	-3.99844	-3.75984	-3.52114	3.3867	-4.4426	4.1115	4.16576	-4.598	-2.78147	-2.42973	4.18827	4.0238	4.19626	-3.12098	A0A8V0Y2R6	A0A8V0Y2R6	Tropomyosin 2	TPM2
A0A8C2U6A8	Myosin heavy chain 9 OS=Coturnix japonica OX=93934	MYH9	2.77388	0	3.83757	3.27181	14.2963	0.00168314	+	-3.47986	-3.58971	-2.96973	-3.89732	-3.22192	-2.15483	-3.43249	-3.43321	-3.4522	-3.42008	-3.54167	-4.01709	-2.85355	3.05333	-2.80245	4.42738	4.04272	-3.73964	-3.14635	-3.53693	4.14911	3.53609	4.46545	-2.15441	A0A8V0YJF4	A0A8V0YJF4	Myosin-9	MYH9
A0A8C2TIV7	Apolipoprotein A4 OS=Coturnix japonica OX=93934	APOA4	0.581958	0.238629	-0.484345	-0.930393	0.714822	0.261844		-0.263409	1.26481	0	0	0.587194	0.687496	0	0.473252	0.336797	-0.232594	1.38067	0.120442	-0.687104	0.195689	0.114914	1.57014	0.110964	-3.89962	-0.267922	0	-0.0088501	0.470695	1.29667	-0.35305	tr|A0A8V0ZZN4|A0A8V0ZZN4_CHICK	A0A8V0ZZN4	Apolipoprotein A-IV	APOA4											236
A0A8C2SV93	Matrilysin-like OS=Coturnix japonica OX=93934	LOC107308406	0.0115499	0.966796	-0.0207283	-0.0286718	0.985735	0.973756		-0.0813236	0.0189333	-2.8795	-1.87823	-0.824146	-3.70902	-0.516333	-2.48353	-4.36608	-2.41145	-0.936097	-2.10691	-3.45946	-3.19685	-4.37335	0.421687	-0.0574722	-2.16079	-2.2552	-3.88091	-0.37903	-1.58115	0	-1.4999	tr|A0A8V0Y169|A0A8V0Y169_CHICK, tr|A0A8V0XP30|A0A8V0XP30_CHICK	A0A8V0Y169	Matrix metallopeptidase 7	MMP7											108
A0A8C2UJD2	Protein disulfide-isomerase OS=Coturnix japonica OX=93934	P4HB	0.303771	0.484829	0.242004	0.53746	1.18263	0.496854		-4.06204	-2.80907	-3.34483	-3.06443	-3.8445	-3.8112	-2.64697	-2.72665	-3.09055	-2.87304	-3.19934	-3.79227	-2.01917	-3.43178	-4.22975	-2.07484	-1.90299	-3.77983	-2.74552	-3.60804	-2.19276	-5.53212	-2.263	-2.58104	sp|P09102|PDIA1_CHICK	P09102	Protein disulfide-isomerase (PDI) (EC 5.3.4.1) (Cellular thyroid hormone-binding protein) (Prolyl 4-hydroxylase subunit beta) (Retina cognin) (R-cognin)	P4HB											393
A0A8C2SZP7	Junction plakoglobin OS=Coturnix japonica OX=93934	JUP	0.203402	0.584929	0.242788	0.410647	1.18328	0.626034		0.340206	-1.00515	-3.1245	-4.05552	-2.22795	-1.59795	-0.00370026	-2.04668	-3.06414	-3.15872	-1.09937	-2.37987	-1.3069	-3.53119	-1.67917	-1.89342	-1.33029	-1.3519	-1.44569	-0.709923	-0.893209	-3.93295	-2.03717	-0.398066	tr|E1C1V3|E1C1V3_CHICK	E1C1V3	Plakoglobin	JUP											143
A0A8C2U969	Golgin A2 OS=Coturnix japonica OX=93934	GOLGA2	0.607556	0.312981	0.244953	0.800763	1.18505	0.246856		-3.98053	-2.68969	-2.8292	-4.02578	-3.60751	-2.4619	-2.68864	-4.07204	-3.10283	-3.13226	-3.80837	-4.09219	-3.93767	-3.58436	-3.07005	-3.06949	-2.70898	-2.99606	-3.30492	-3.18228	-2.94438	-2.67935	-2.96995	-3.10402	tr|A0A8V1AF62|A0A8V1AF62_CHICK, tr|A0A8V1A7F2|A0A8V1A7F2_CHICK, tr|A0A8V1ACD2|A0A8V1ACD2_CHICK, tr|A0A8V1AJE2|A0A8V1AJE2_CHICK, tr|A0A8V1AF58|A0A8V1AF58_CHICK, tr|A0A8V1ACC7|A0A8V1ACC7_CHICK	A0A8V1AF62	Golgin subfamily A conserved domain-containing protein	GOLGA2											360
A0A8C2U3B1	6-phosphogluconate dehydrogenase, decarboxylating OS=Coturnix japonica OX=93934	PGD	0.314925	0.466385	0.286307	0.569875	1.21951	0.484256		-2.85888	-2.69088	-3.87548	-4.04682	-2.70356	-2.21578	-3.70921	-3.60025	-4.06274	-4.61669	-2.46432	-2.15565	-2.52802	-3.95926	-4.43507	-1.71662	-1.69402	-3.46752	-3.32418	-3.00918	-1.52436	-4.6358	-1.67213	-3.59843	tr|A0A8V0YZ27|A0A8V0YZ27_CHICK	A0A8V0YZ27	6-phosphogluconate dehydrogenase, decarboxylating (EC 1.1.1.44)	PGD											338
A0A8C2TSS8	Protein S100-A14-like OS=Coturnix japonica OX=93934	LOC107324459	0.365415	0.417185	0.312536	0.638252	1.24189	0.431107		-3.23142	-1.11313	-2.43939	-2.60289	-2.09931	-2.18922	-1.63089	-3.6357	-3.9763	-2.93705	-0.987895	-2.92478	-3.54368	-3.40254	-2.8051	-1.03077	-1.17105	-2.14798	-1.72464	-3.78628	-1.226	-1.88616	-1.64542	-1.64794	tr|A0A8V1ADQ5|A0A8V1ADQ5_CHICK, tr|A0A8V1AGA8|A0A8V1AGA8_CHICK, tr|A0A8V1A8M3|A0A8V1A8M3_CHICK	A0A8V1ADQ5	S100/CaBP-9k-type calcium binding subdomain domain-containing protein	S100A14											276
A0A8C2TJE3	Vitronectin OS=Coturnix japonica OX=93934	VTN	0.284933	0.477018	0.349101	0.551945	1.27377	0.51888		-0.909307	-2.87881	-3.37318	-2.12548	-1.18111	-3.15375	-1.10927	-2.68946	-3.18783	-3.79173	-4.35057	-4.25199	-3.10203	-0.866725	-3.90278	-1.00218	-3.69075	-4.35301	-2.34866	-3.65532	-0.991045	-0.615608	-1.04397	-3.2412	tr|A0A8V1AM36|A0A8V1AM36_CHICK, tr|O12945|O12945_CHICK, tr|A0A8V1ACV3|A0A8V1ACV3_CHICK	A0A8V1AM36	Vitronectin	VTN											241
A0A8C2THT5	ADP-ribosylation factor OS=Coturnix japonica OX=93934	ARF1	0.696924	0.210846	0.393626	0.98759	1.31369	0.200944		-3.16877	-2.8293	-3.76531	-4.09195	-4.14046	-2.78183	-2.60154	-2.7411	-3.26865	-4.86649	-3.51467	-3.60279	-3.12285	-4.09125	-3.58861	-2.49676	-2.46051	-3.71675	-1.69844	-2.66072	-2.54975	-4.19204	-2.50283	-3.56886	tr|F1NN08|F1NN08_CHICK, tr|A0A8V0YAD2|A0A8V0YAD2_CHICK, tr|A0A3Q2U5L7|A0A3Q2U5L7_CHICK, tr|R4GGR6|R4GGR6_CHICK, tr|A0A1D5P0L5|A0A1D5P0L5_CHICK, tr|F1N8V9|F1N8V9_CHICK, tr|A0A8V0XIK4|A0A8V0XIK4_CHICK, tr|A0A8V0ZZE1|A0A8V0ZZE1_CHICK, sp|P26990|ARF6_CHICK, tr|A0A8V0XQ56|A0A8V0XQ56_CHICK, sp|P49702|ARF5_CHICK, tr|A0A8V0XS83|A0A8V0XS83_CHICK, tr|A0A8V0XKW7|A0A8V0XKW7_CHICK, tr|A0A8V0XS78|A0A8V0XS78_CH…	F1NN08	ADP-ribosylation factor	ARF1											232
A0A8C2SM39	Tyrosine 3-monooxygenase/tryptophan 5-monooxygenase activation protein zeta OS=Coturnix japonica OX=93934	YWHAZ	0.777578	0.175495	0.419126	1.06598	1.33712	0.166887		-3.57952	-3.09434	-2.70892	-2.5106	-2.54651	-3.17974	-3.7377	-3.45939	-4.41143	-3.99343	-4.28358	-3.88693	-3.60915	-3.08164	-3.66923	-4.13271	-3.09528	-3.83678	-3.34788	-2.58328	-1.36302	-2.9943	-2.33131	-2.318	sp|Q5ZKC9|1433Z_CHICK	Q5ZKC9	14-3-3 protein zeta	YWHAZ											62
A0A8C2T9F8	Glycolipid transfer protein OS=Coturnix japonica OX=93934	GLTP	0.88738	0.14	0.476736	1.18369	1.39159	0.129604		-3.49186	-2.83803	-3.38161	-2.55982	-2.74998	-2.79676	-2.47174	-2.52354	-3.72431	-2.94478	-2.93427	-3.28067	-2.91846	-3.96507	-2.99778	-1.68846	-1.16889	-2.83891	-1.90195	-2.64074	-1.48686	-3.36511	-1.27506	-3.72925	tr|A0A8V0Z9Y5|A0A8V0Z9Y5_CHICK	A0A8V0Z9Y5	Glycolipid transfer protein	GLTP											188
C7G492	Heat shock protein 90kDa alpha (Cytosolic), class A member 1 OS=Coturnix japonica OX=93934	HSP90AA1	0.888614	0.138792	0.488283	1.1916	1.40277	0.129237		-4.30867	-3.4936	-3.25818	-3.28322	-2.26584	-3.02827	-2.75529	-3.67404	-3.7725	-3.8498	-2.65137	-3.23033	-3.46467	-3.00573	-3.91878	-1.74393	-1.62479	-3.97636	-3.47815	-3.54201	-1.57161	-2.751	-1.82951	-2.80518	tr|A0A1D5PUL6|A0A1D5PUL6_CHICK	A0A1D5PUL6	Heat shock protein 90 alpha family class A member 1	HSP90AA1											87
A0A8C2SNZ6	IQ motif containing GTPase activating protein 1 OS=Coturnix japonica OX=93934	IQGAP1	0.710507	0.172634	0.560725	1.07984	1.47501	0.194757		-2.47078	-3.50424	-3.30666	-2.92712	-2.90319	-2.69164	-2.54132	-3.30004	-3.4665	-3.70685	-3.03739	-4.44031	-4.53338	-1.47477	-3.0369	-1.13507	-0.777416	-3.41494	-2.14112	-2.6606	-0.855513	-4.01358	-4.28123	-3.2428	tr|A0A8V0X615|A0A8V0X615_CHICK	A0A8V0X615	IQ motif containing GTPase activating protein 1	IQGAP3											60
A0A8C2SS24	Neuroblast differentiation-associated protein AHNAK-like OS=Coturnix japonica OX=93934	LOC107307889	0.791379	0.14303	0.600828	1.16692	1.51659	0.161667		-2.91706	-3.69188	-2.98573	-3.2394	-3.7233	-2.89889	-1.10537	-3.24939	-3.83253	-3.54365	-3.80846	-3.40291	-3.14606	-3.91178	-2.71706	-1.2661	-0.545805	-4.1482	-3.49249	-3.1945	-0.795301	-3.1451	-1.5573	-3.26894	No ortholog	No ortholog	No ortholog	---											92
A0A8C2UK53	Sulfhydryl oxidase OS=Coturnix japonica OX=93934	QSOX1	1.09565	0.0786067	0.669854	1.43973	1.59091	0.0802324		-2.01577	-2.20438	-3.13906	-2.64844	-2.55072	-3.48549	-1.51736	-3.6069	-3.46822	-3.45932	-2.10877	-2.73477	-3.05987	-2.1815	-3.09744	-1.21867	-0.672333	-2.79376	-2.01942	-3.77492	-0.430483	-2.25785	-0.926619	-2.46811	tr|A0A8V0Y248|A0A8V0Y248_CHICK	A0A8V0Y248	Sulfhydryl oxidase (EC 1.8.3.2)	QSOX1											395
A0A8C2SXB3	Transglutaminase 4 OS=Coturnix japonica OX=93934	TGM4	0.819309	0.130511	0.707997	1.22788	1.63353	0.151597		-2.78665	-2.44751	-2.95451	-3.52947	-3.92114	-3.81665	-2.96885	-3.14214	-3.68059	-3.17961	-3.05171	-5.38283	-3.63042	-4.47155	-2.96733	-0.923495	-0.924986	-3.68389	-2.84454	-3.26061	-0.969694	-4.93361	-0.74048	-3.01509	tr|A0A1D5P5P9|A0A1D5P5P9_CHICK	A0A1D5P5P9	Transglutaminase 4	TGM4											126
A0A8C2TEM6	Peroxiredoxin-1 OS=Coturnix japonica OX=93934	PRDX1	1.11611	0.0727356	0.7197	1.47703	1.64684	0.0765403		-3.20766	-3.27049	-3.64259	-3.50771	-3.84033	-3.13235	-2.5899	-4.52396	-3.75514	-3.81146	-3.68994	-2.71943	-3.5062	-3.55849	-4.10095	-1.39508	-0.920238	-4.51989	-2.35196	-3.32827	-1.23311	-2.99962	-1.46965	-3.67114	sp|P0CB50|PRDX1_CHICK	P0CB50	Peroxiredoxin-1 (EC 1.11.1.24) (Thioredoxin-dependent peroxiredoxin 1)	PRDX1											215
A0A8C2SX08	Thioredoxin OS=Coturnix japonica OX=93934	TXN	0.684998	0.16404	0.726139	1.10371	1.65421	0.206539		-1.35744	-0.864192	-3.40474	-3.8289	-2.05746	-3.17887	-3.3399	-3.04707	-3.79903	-2.91284	-0.660739	-4.20086	-3.60698	-3.36704	-3.25273	-3.20838	0.188337	-1.6307	-2.64144	-3.81496	-0.00211716	-1.77301	-0.158827	-0.670528	sp|P08629|THIO_CHICK, tr|A0A8V0XLY1|A0A8V0XLY1_CHICK, tr|A0A8V0XP99|A0A8V0XP99_CHICK, tr|A0A8V0XZJ3|A0A8V0XZJ3_CHICK, tr|A0A1D5PWT4|A0A1D5PWT4_CHICK	P08629	Thioredoxin (Trx)	TXN											124
Q6PRV2	Protein S100 OS=Coturnix japonica OX=93934	MRP	0.819	0.128258	0.746394	1.23865	1.67759	0.151705		-1.79191	-3.05895	-2.8251	-3.42295	-1.19645	-3.37587	-1.44534	-3.35754	-4.20611	-4.93338	-2.99605	-3.72703	-3.11563	-1.21541	-3.6276	-3.8597	-2.63852	-2.14044	-2.46411	-2.73982	-4.00836	-0.905157	0.38175	-1.04694	tr|A0A8V1AIE5|A0A8V1AIE5_CHICK, sp|P28318|M126_CHICK	P28318	Protein MRP-126	S100A12											457
A0A8C2T0Q0	Deleted in malignant brain tumors 1 protein-like OS=Coturnix japonica OX=93934	LOC107325873	0.739836	0.142449	0.78777	1.17289	1.7264	0.182039		-2.06803	-0.993739	-3.73462	-2.58342	-1.41265	-3.89827	-1.87159	-3.5245	-2.48663	-2.75062	-1.03998	-1.7886	-3.84737	-3.37897	-1.65975	0.960853	-0.0370712	-2.55841	-2.60223	-3.43489	0.130432	-1.43774	0.968981	-1.80321	tr|A0A8V0XR98|A0A8V0XR98_CHICK	A0A8V0XR98	CD163 molecule like 1	CD163L											147
A0A8C2YET5	Tektin OS=Coturnix japonica OX=93934	TEKT2	1.27158	0.0500976	0.805969	1.62811	1.74832	0.0535082		-4.20958	-3.6343	-3.46599	-3.25371	-1.94009	-3.41151	-3.00778	-4.69288	-2.80678	-3.87878	-4.66442	-4.10231	-2.89452	-2.2182	-3.49148	-3.1465	-3.15936	-1.46099	-3.04984	-2.7102	-5.12696	-2.31757	-3.23266	-0.588209	tr|A0A8V0YQ52|A0A8V0YQ52_CHICK	A0A8V0YQ52	Tektin	TEKT2											440
A0A8C2YEK4	Ovostatin-like OS=Coturnix japonica OX=93934	LOC107318442	0.397433	0.326991	0.809005	0.775239	1.752	0.400467		0.0745621	1.44894	-1.9018	-2.3086	0.591246	-3.19504	0.451363	-2.81973	-1.44701	-2.80699	1.36861	0.343335	-3.86809	0.343719	-3.15708	2.7473	3.40067	-0.330708	-3.29568	-3.25012	3.38778	0.297665	2.61639	0.615082	tr|A0A8V0ZTX8|A0A8V0ZTX8_CHICK	A0A8V0ZTX8	Ovostatin	OVSTL											439
A0A8C2T1K0	ST8 alpha-N-acetyl-neuraminide alpha-2,8-sialyltransferase 6 OS=Coturnix japonica OX=93934	ST8SIA6	0.831518	0.122418	0.80996	1.26682	1.75316	0.147395		-1.46736	-3.99393	-4.3148	-4.60219	-4.74234	-3.42601	-2.20365	-2.98999	-2.66801	-3.41859	-3.79092	-3.46809	-3.76341	-2.08331	-4.51866	-0.443954	-0.2994	-4.3119	-3.70856	-3.16069	-0.587847	-4.0561	-1.27713	-3.15539	tr|A0A1D5PEI3|A0A1D5PEI3_CHICK	A0A1D5PEI3	ST8 alpha-N-acetyl-neuraminide alpha-2,8-sialyltransferase 6	ST8SIA6											152
A0A8C2TXZ3	Fatty acid binding protein 3 OS=Coturnix japonica OX=93934	FABP3	0.759314	0.135537	0.860731	1.20766	1.81596	0.174055		-2.60829	-1.00641	-2.83042	-3.06218	-2.30537	-3.04623	-3.3591	-3.81528	-2.84732	-4.50713	-1.10821	-4.60338	-3.49206	-4.45494	-3.97018	-0.120872	-0.0474567	-3.56173	-3.77532	-2.59947	0.487894	-2.02942	-0.235056	-0.971926	tr|F1NUQ3|F1NUQ3_CHICK, sp|P80565|FABPM_CHICK, tr|A0A8V0YHR7|A0A8V0YHR7_CHICK	P80565	Fatty acid-binding protein, smooth muscle (SM-FABP)	FABP											306
A0A8C2TIV9	phosphopyruvate hydratase OS=Coturnix japonica OX=93934	ENO1	1.06384	0.0708235	0.895377	1.49557	1.8601	0.0863297		-3.0756	-3.56542	-3.28211	-3.08617	-2.44901	-3.18914	-3.01442	-4.20462	-3.69879	-2.78157	-3.03233	-3.56466	-3.78352	-4.13527	-1.98823	-3.57756	-3.69665	0.161734	-2.68094	-3.32525	-0.72094	-3.68108	-1.45482	0.683201	sp|P51913|ENOA_CHICK	P51913	Alpha-enolase (EC 4.2.1.11) (2-phospho-D-glycerate hydro-lyase) (Phosphopyruvate hydratase)	ENO1											237
A0A8C2YAY3	Ovoinhibitor OS=Coturnix japonica OX=93934	LOC107320451	1.03887	0.0708837	0.962403	1.49149	1.94855	0.0914387		3.73682	3.73038	1.28755	1.64217	3.3793	2.10759	3.72358	1.85178	1.95017	1.59175	3.99401	2.75887	0.104985	3.69857	2.95489	5.50725	5.07523	3.37286	3.15884	1.51086	4.87958	3.77629	5.37975	3.88368	tr|A0A8V0YI39|A0A8V0YI39_CHICK, sp|P10184|IOV7_CHICK, tr|A0A1L1S0V0|A0A1L1S0V0_CHICK, tr|A0A8V0YII4|A0A8V0YII4_CHICK, tr|A0A8V0YPM0|A0A8V0YPM0_CHICK, sp|P01005|IOVO_CHICK, tr|A0A8V0YR89|A0A8V0YR89_CHICK, tr|A0A8V0YW85|A0A8V0YW85_CHICK	P10184	Ovoinhibitor	SPINK5											426
A0A8C2TVY5	Extracellular fatty acid-binding protein OS=Coturnix japonica OX=93934	LOC107321681	0.917706	0.0864889	1.06457	1.40123	2.09155	0.120863		4.50049	2.80822	1.05847	2.97735	3.40922	0.175903	4.74108	0.284213	1.81011	2.95397	2.9499	2.90087	1.27085	3.70229	1.27834	5.40214	5.60251	3.68573	1.60838	1.60192	5.74359	3.88294	5.20179	4.36411	sp|P21760|EXFAB_CHICK, tr|A0A1D5NW85|A0A1D5NW85_CHICK	P21760	Extracellular fatty acid-binding protein	EXFABP											291
A0A8C2SM62	Lysozyme g OS=Coturnix japonica OX=93934	LOC107307139	0.753528	0.126435	1.17461	1.2484	2.25732	0.176389		1.49291	2.58965	-1.91432	-0.203148	-0.152197	-1.55148	1.08763	-1.80743	-2.71536	-0.109063	2.44087	-0.609029	-2.64863	1.57944	-0.382572	3.72034	3.71773	0.20509	-0.254935	-2.85832	3.76948	1.7511	3.15117	0.894386	sp|P27042|LYG_CHICK, tr|A0A8V0YTE1|A0A8V0YTE1_CHICK	P27042	Lysozyme g	LYG2											63
A0A8C2UCJ4	CUB and zona pellucida-like domain-containing protein 1 OS=Coturnix japonica OX=93934 PE=4 SV=1	A0A8C2UCJ4	0.594002	0.177176	1.20409	1.06604	2.30392	0.254682		0.979179	2.64579	-3.69957	0.47761	1.09747	-3.70961	1.02884	-3.10286	-4.54902	0.109063	2.6659	-1.63264	-3.00104	-0.00109577	-1.07128	1.96902	4.5755	0.829258	-1.0822	-3.25003	4.31568	0.532299	1.41563	1.52748	tr|A0A8V0XCR2|A0A8V0XCR2_CHICK	A0A8V0XCR2	CUB and zona pellucida-like domain-containing protein 1	CUZD1											376
A0A8C2TVM8	Polymeric immunoglobulin receptor-like OS=Coturnix japonica OX=93934	LOC107324776	1.01197	0.0662857	1.28015	1.52556	2.42864	0.0972814		3.28065	2.90598	-1.06854	1.0532	2.15092	0	3.4761	-1.38302	-0.0467157	0.821649	2.95779	1.88985	-0.960044	3.24333	1.10681	4.73147	4.32217	2.1653	1.21458	-0.0388966	4.60699	3.33217	4.52563	3.15011	tr|A0A8V1ACV0|A0A8V1ACV0_CHICK	A0A8V1ACV0	Polymeric immunoglobulin receptor	PIGR											289
A0A8C2SRB3	Albumin OS=Coturnix japonica OX=93934	ALB	0.925184	0.0753182	1.45198	1.45995	2.73583	0.1188		-1.34106	0.389482	-3.64409	-3.54623	-1.57821	-3.23758	-0.39229	-4.19226	-3.67675	-4.29662	0.412969	-3.48604	-3.43837	0.323457	-3.46135	1.89709	1.7299	-2.96232	-3.2639	-3.78609	2.02981	0.471561	2.14381	-2.84855	tr|A0A8V0XPB9|A0A8V0XPB9_CHICK, tr|A0A1D5NW68|A0A1D5NW68_CHICK, tr|A0A8V0XJ14|A0A8V0XJ14_CHICK, sp|P19121|ALBU_CHICK, tr|A0A8V0XEX1|A0A8V0XEX1_CHICK	P19121	Albumin	ALB											90

## Sheet: S7_Exp2_PR-Diet_GOTerms
Category	Term	Genes (%)	Count	List Total	Pop Hits	Pop Total	P-Value	Benjamini	Fold Enrichment	Bonferroni	FDR	Fisher Exact
GOTERM_BP_DIRECT	nucleosome assembly	0.1039	8	72	9	199	0.0109	1	2.46	0.99	1	0.00143
GOTERM_CC_DIRECT	nucleoplasm	0.2078	16	72	25	204	0.00549	0.917	1.81	0.601	0.917	0.00176
GOTERM_CC_DIRECT	nucleosome	0.1039	8	72	10	204	0.0223	1	2.27	0.977	1	0.00419
GOTERM_MF_DIRECT	protein heterodimerization activity	0.1429	11	73	13	204	0.00199	0.346	2.36	0.293	0.346	0.000285
GOTERM_MF_DIRECT	structural constituent of chromatin	0.1039	8	73	10	204	0.0243	1	2.24	0.986	1	0.00465
GOTERM_BP_DIRECT	regulation of cell shape	0.0649	5	72	6	199	0.121	1	2.3	1	1	0.0242
GOTERM_BP_DIRECT	gluconeogenesis	0.0649	5	72	7	199	0.207	1	1.97	1	1	0.0605
GOTERM_BP_DIRECT	regulation of cell cycle	0.039	3	72	3	199	0.29	1	2.76	1	1	0.0461
GOTERM_BP_DIRECT	glycolytic process	0.0649	5	72	8	199	0.305	1	1.73	1	1	0.116
GOTERM_BP_DIRECT	microtubule-based process	0.039	3	72	4	199	0.449	1	2.07	1	1	0.136
GOTERM_BP_DIRECT	intermediate filament cytoskeleton organization	0.039	3	72	4	199	0.449	1	2.07	1	1	0.136
GOTERM_BP_DIRECT	wound healing	0.039	3	72	4	199	0.449	1	2.07	1	1	0.136
GOTERM_BP_DIRECT	microtubule cytoskeleton organization	0.039	3	72	4	199	0.449	1	2.07	1	1	0.136
GOTERM_BP_DIRECT	protein transport	0.039	3	72	5	199	0.587	1	1.66	1	1	0.252
GOTERM_BP_DIRECT	blood vessel endothelial cell migration	0.026	2	72	2	199	0.587	1	2.76	1	1	0.13
GOTERM_BP_DIRECT	regulation of organelle assembly	0.026	2	72	2	199	0.587	1	2.76	1	1	0.13
GOTERM_BP_DIRECT	glyceraldehyde-3-phosphate biosynthetic process	0.026	2	72	2	199	0.587	1	2.76	1	1	0.13
GOTERM_BP_DIRECT	proton motive force-driven ATP synthesis	0.026	2	72	2	199	0.587	1	2.76	1	1	0.13
GOTERM_BP_DIRECT	protein localization to nuclear envelope	0.026	2	72	2	199	0.587	1	2.76	1	1	0.13
GOTERM_BP_DIRECT	positive regulation of vesicle fusion	0.026	2	72	2	199	0.587	1	2.76	1	1	0.13
GOTERM_BP_DIRECT	nuclear pore localization	0.026	2	72	2	199	0.587	1	2.76	1	1	0.13
GOTERM_BP_DIRECT	mitotic cytokinesis	0.026	2	72	2	199	0.587	1	2.76	1	1	0.13
GOTERM_BP_DIRECT	positive regulation of interleukin-2 production	0.026	2	72	2	199	0.587	1	2.76	1	1	0.13
GOTERM_BP_DIRECT	keratinization	0.026	2	72	2	199	0.587	1	2.76	1	1	0.13
GOTERM_BP_DIRECT	positive regulation of protein localization to early endosome	0.026	2	72	2	199	0.587	1	2.76	1	1	0.13
GOTERM_BP_DIRECT	RNA metabolic process	0.026	2	72	2	199	0.587	1	2.76	1	1	0.13
GOTERM_BP_DIRECT	membrane to membrane docking	0.026	2	72	2	199	0.587	1	2.76	1	1	0.13
GOTERM_BP_DIRECT	intermediate filament organization	0.026	2	72	2	199	0.587	1	2.76	1	1	0.13
GOTERM_BP_DIRECT	nuclear envelope organization	0.026	2	72	2	199	0.587	1	2.76	1	1	0.13
GOTERM_BP_DIRECT	antimicrobial humoral immune response mediated by antimicrobial peptide	0.026	2	72	2	199	0.587	1	2.76	1	1	0.13
GOTERM_BP_DIRECT	proton transmembrane transport	0.026	2	72	2	199	0.587	1	2.76	1	1	0.13
GOTERM_BP_DIRECT	positive regulation of early endosome to late endosome transport	0.026	2	72	2	199	0.587	1	2.76	1	1	0.13
GOTERM_BP_DIRECT	nuclear migration	0.026	2	72	2	199	0.587	1	2.76	1	1	0.13
GOTERM_BP_DIRECT	proton motive force-driven mitochondrial ATP synthesis	0.026	2	72	2	199	0.587	1	2.76	1	1	0.13
GOTERM_BP_DIRECT	positive regulation of canonical NF-kappaB signal transduction	0.026	2	72	2	199	0.587	1	2.76	1	1	0.13
GOTERM_BP_DIRECT	establishment of endothelial barrier	0.026	2	72	2	199	0.587	1	2.76	1	1	0.13
GOTERM_BP_DIRECT	siRNA processing	0.026	2	72	2	199	0.587	1	2.76	1	1	0.13
GOTERM_BP_DIRECT	negative regulation of phospholipase A2 activity	0.026	2	72	2	199	0.587	1	2.76	1	1	0.13
GOTERM_BP_DIRECT	negative regulation of low-density lipoprotein particle receptor catabolic process	0.026	2	72	2	199	0.587	1	2.76	1	1	0.13
GOTERM_BP_DIRECT	heterochromatin formation	0.026	2	72	2	199	0.587	1	2.76	1	1	0.13
GOTERM_BP_DIRECT	positive regulation of protein export from nucleus	0.026	2	72	2	199	0.587	1	2.76	1	1	0.13
GOTERM_BP_DIRECT	positive regulation of mRNA splicing, via spliceosome	0.026	2	72	2	199	0.587	1	2.76	1	1	0.13
GOTERM_BP_DIRECT	iron ion transport	0.026	2	72	2	199	0.587	1	2.76	1	1	0.13
GOTERM_BP_DIRECT	positive regulation by host of viral genome replication	0.026	2	72	2	199	0.587	1	2.76	1	1	0.13
GOTERM_BP_DIRECT	actin cytoskeleton organization	0.0519	4	72	8	199	0.591	1	1.38	1	1	0.317
GOTERM_BP_DIRECT	angiogenesis	0.039	3	72	6	199	0.697	1	1.38	1	1	0.376
GOTERM_BP_DIRECT	actin filament capping	0.026	2	72	3	199	0.736	1	1.84	1	1	0.297
GOTERM_BP_DIRECT	translation	0.026	2	72	3	199	0.736	1	1.84	1	1	0.297
GOTERM_BP_DIRECT	canonical glycolysis	0.026	2	72	3	199	0.736	1	1.84	1	1	0.297
GOTERM_BP_DIRECT	immune response	0.026	2	72	3	199	0.736	1	1.84	1	1	0.297
GOTERM_BP_DIRECT	positive regulation of protein catabolic process	0.026	2	72	3	199	0.736	1	1.84	1	1	0.297
GOTERM_BP_DIRECT	adaptive immune response	0.026	2	72	3	199	0.736	1	1.84	1	1	0.297
GOTERM_BP_DIRECT	keratinocyte differentiation	0.026	2	72	3	199	0.736	1	1.84	1	1	0.297
GOTERM_BP_DIRECT	antibacterial humoral response	0.026	2	72	3	199	0.736	1	1.84	1	1	0.297
GOTERM_BP_DIRECT	regulation of inflammatory response	0.026	2	72	3	199	0.736	1	1.84	1	1	0.297
GOTERM_BP_DIRECT	actin filament organization	0.026	2	72	3	199	0.736	1	1.84	1	1	0.297
GOTERM_BP_DIRECT	protein localization to plasma membrane	0.026	2	72	4	199	0.832	1	1.38	1	1	0.458
GOTERM_BP_DIRECT	response to oxidative stress	0.026	2	72	4	199	0.832	1	1.38	1	1	0.458
GOTERM_BP_DIRECT	positive regulation of gene expression	0.026	2	72	4	199	0.832	1	1.38	1	1	0.458
GOTERM_BP_DIRECT	actin filament bundle assembly	0.026	2	72	4	199	0.832	1	1.38	1	1	0.458
GOTERM_BP_DIRECT	protein stabilization	0.026	2	72	4	199	0.832	1	1.38	1	1	0.458
GOTERM_BP_DIRECT	mitotic cell cycle	0.026	2	72	4	199	0.832	1	1.38	1	1	0.458
GOTERM_BP_DIRECT	lipid metabolic process	0.026	2	72	5	199	0.893	1	1.11	1	1	0.596
GOTERM_BP_DIRECT	negative regulation of transcription by RNA polymerase II	0.026	2	72	5	199	0.893	1	1.11	1	1	0.596
GOTERM_BP_DIRECT	cell-matrix adhesion	0.026	2	72	5	199	0.893	1	1.11	1	1	0.596
GOTERM_BP_DIRECT	cell-cell adhesion	0.026	2	72	7	199	0.957	1	0.79	1	1	0.791
GOTERM_BP_DIRECT	signal transduction	0.026	2	72	8	199	0.973	1	0.69	1	1	0.853
GOTERM_CC_DIRECT	nucleolus	0.0519	4	72	4	204	0.122	1	2.83	1	1	0.0147
GOTERM_CC_DIRECT	cytoskeleton	0.1299	10	72	19	204	0.169	1	1.49	1	1	0.0815
GOTERM_CC_DIRECT	mitochondrial inner membrane	0.0649	5	72	7	204	0.193	1	2.02	1	1	0.0544
GOTERM_CC_DIRECT	basolateral plasma membrane	0.0519	4	72	5	204	0.23	1	2.27	1	1	0.0535
GOTERM_CC_DIRECT	actin filament	0.0779	6	72	10	204	0.239	1	1.7	1	1	0.0929
GOTERM_CC_DIRECT	cytoplasm	0.4026	31	72	81	204	0.346	1	1.08	1	1	0.283
GOTERM_CC_DIRECT	intermediate filament	0.0519	4	72	6	204	0.348	1	1.89	1	1	0.117
GOTERM_CC_DIRECT	plasma membrane	0.2338	18	72	45	204	0.38	1	1.13	1	1	0.282
GOTERM_CC_DIRECT	extracellular exosome	0.0779	6	72	12	204	0.41	1	1.42	1	1	0.213
GOTERM_CC_DIRECT	cytosol	0.3117	24	72	63	204	0.425	1	1.08	1	1	0.342
GOTERM_CC_DIRECT	cell surface	0.0909	7	72	15	204	0.428	1	1.32	1	1	0.246
GOTERM_CC_DIRECT	endosome	0.039	3	72	4	204	0.434	1	2.13	1	1	0.127
GOTERM_CC_DIRECT	ruffle membrane	0.039	3	72	4	204	0.434	1	2.13	1	1	0.127
GOTERM_CC_DIRECT	cell junction	0.039	3	72	4	204	0.434	1	2.13	1	1	0.127
GOTERM_CC_DIRECT	cortical actin cytoskeleton	0.039	3	72	4	204	0.434	1	2.13	1	1	0.127
GOTERM_CC_DIRECT	cornified envelope	0.0519	4	72	7	204	0.464	1	1.62	1	1	0.201
GOTERM_CC_DIRECT	nuclear lamina	0.026	2	72	2	204	0.576	1	2.83	1	1	0.123
GOTERM_CC_DIRECT	nuclear body	0.026	2	72	2	204	0.576	1	2.83	1	1	0.123
GOTERM_CC_DIRECT	cilium	0.026	2	72	2	204	0.576	1	2.83	1	1	0.123
GOTERM_CC_DIRECT	endoribonuclease complex	0.026	2	72	2	204	0.576	1	2.83	1	1	0.123
GOTERM_CC_DIRECT	late endosome	0.026	2	72	2	204	0.576	1	2.83	1	1	0.123
GOTERM_CC_DIRECT	keratin filament	0.026	2	72	2	204	0.576	1	2.83	1	1	0.123
GOTERM_CC_DIRECT	actin cytoskeleton	0.0649	5	72	12	204	0.654	1	1.18	1	1	0.424
GOTERM_CC_DIRECT	focal adhesion	0.0519	4	72	9	204	0.663	1	1.26	1	1	0.397
GOTERM_CC_DIRECT	cell cortex	0.039	3	72	6	204	0.681	1	1.42	1	1	0.358
GOTERM_CC_DIRECT	vesicle	0.039	3	72	6	204	0.681	1	1.42	1	1	0.358
GOTERM_CC_DIRECT	endoplasmic reticulum	0.0649	5	72	13	204	0.724	1	1.09	1	1	0.51
GOTERM_CC_DIRECT	nuclear membrane	0.026	2	72	3	204	0.725	1	1.89	1	1	0.285
GOTERM_CC_DIRECT	microtubule cytoskeleton	0.026	2	72	3	204	0.725	1	1.89	1	1	0.285
GOTERM_CC_DIRECT	filopodium	0.026	2	72	3	204	0.725	1	1.89	1	1	0.285
GOTERM_CC_DIRECT	uropod	0.026	2	72	3	204	0.725	1	1.89	1	1	0.285
GOTERM_CC_DIRECT	intracellular membrane-bounded organelle	0.026	2	72	3	204	0.725	1	1.89	1	1	0.285
GOTERM_CC_DIRECT	nuclear matrix	0.026	2	72	3	204	0.725	1	1.89	1	1	0.285
GOTERM_CC_DIRECT	early endosome	0.026	2	72	3	204	0.725	1	1.89	1	1	0.285
GOTERM_CC_DIRECT	male germ cell nucleus	0.026	2	72	3	204	0.725	1	1.89	1	1	0.285
GOTERM_CC_DIRECT	lysosomal membrane	0.026	2	72	3	204	0.725	1	1.89	1	1	0.285
GOTERM_CC_DIRECT	cell projection	0.026	2	72	3	204	0.725	1	1.89	1	1	0.285
GOTERM_CC_DIRECT	immunological synapse	0.026	2	72	3	204	0.725	1	1.89	1	1	0.285
GOTERM_CC_DIRECT	protein-containing complex	0.0519	4	72	10	204	0.74	1	1.13	1	1	0.495
GOTERM_CC_DIRECT	ribonucleoprotein complex	0.039	3	72	7	204	0.768	1	1.21	1	1	0.475
GOTERM_CC_DIRECT	microtubule	0.039	3	72	7	204	0.768	1	1.21	1	1	0.475
GOTERM_CC_DIRECT	apical plasma membrane	0.039	3	72	7	204	0.768	1	1.21	1	1	0.475
GOTERM_CC_DIRECT	adherens junction	0.0519	4	72	11	204	0.803	1	1.03	1	1	0.586
GOTERM_CC_DIRECT	microvillus	0.026	2	72	4	204	0.822	1	1.42	1	1	0.442
GOTERM_CC_DIRECT	stress fiber	0.026	2	72	4	204	0.822	1	1.42	1	1	0.442
GOTERM_CC_DIRECT	lysosome	0.026	2	72	4	204	0.822	1	1.42	1	1	0.442
GOTERM_CC_DIRECT	nuclear envelope	0.026	2	72	4	204	0.822	1	1.42	1	1	0.442
GOTERM_CC_DIRECT	sarcolemma	0.026	2	72	4	204	0.822	1	1.42	1	1	0.442
GOTERM_CC_DIRECT	membrane raft	0.026	2	72	4	204	0.822	1	1.42	1	1	0.442
GOTERM_CC_DIRECT	lipid droplet	0.026	2	72	5	204	0.885	1	1.13	1	1	0.579
GOTERM_CC_DIRECT	axon	0.026	2	72	5	204	0.885	1	1.13	1	1	0.579
GOTERM_CC_DIRECT	apical part of cell	0.026	2	72	5	204	0.885	1	1.13	1	1	0.579
GOTERM_CC_DIRECT	Golgi membrane	0.026	2	72	5	204	0.885	1	1.13	1	1	0.579
GOTERM_CC_DIRECT	nucleus	0.2078	16	72	52	204	0.888	1	0.87	1	1	0.831
GOTERM_CC_DIRECT	membrane	0.1558	12	72	40	204	0.899	1	0.85	1	1	0.833
GOTERM_CC_DIRECT	mitochondrion	0.039	3	72	10	204	0.917	1	0.85	1	1	0.751
GOTERM_CC_DIRECT	synapse	0.026	2	72	6	204	0.926	1	0.94	1	1	0.69
GOTERM_CC_DIRECT	perinuclear region of cytoplasm	0.0519	4	72	15	204	0.943	1	0.76	1	1	0.843
GOTERM_CC_DIRECT	ruffle	0.026	2	72	7	204	0.953	1	0.81	1	1	0.776
GOTERM_CC_DIRECT	extracellular space	0.1429	11	72	45	204	0.987	1	0.69	1	1	0.974
GOTERM_CC_DIRECT	extracellular region	0.0909	7	72	31	204	0.988	1	0.64	1	1	0.968
GOTERM_CC_DIRECT	endoplasmic reticulum membrane	0.026	2	72	11	204	0.992	1	0.52	1	1	0.947
GOTERM_MF_DIRECT	DNA binding	0.1039	8	73	12	204	0.0817	1	1.86	1	1	0.0255
GOTERM_MF_DIRECT	structural constituent of cytoskeleton	0.0649	5	73	6	204	0.117	1	2.33	1	1	0.023
GOTERM_MF_DIRECT	calcium ion binding	0.1688	13	73	26	204	0.154	1	1.4	1	1	0.0824
GOTERM_MF_DIRECT	identical protein binding	0.1948	15	73	32	204	0.186	1	1.31	1	1	0.111
GOTERM_MF_DIRECT	proton-transporting ATP synthase activity, rotational mechanism	0.039	3	73	3	204	0.285	1	2.79	1	1	0.0446
GOTERM_MF_DIRECT	ADP binding	0.039	3	73	3	204	0.285	1	2.79	1	1	0.0446
GOTERM_MF_DIRECT	ubiquitin protein ligase binding	0.0779	6	73	11	204	0.336	1	1.52	1	1	0.156
GOTERM_MF_DIRECT	protein homodimerization activity	0.0909	7	73	14	204	0.365	1	1.4	1	1	0.193
GOTERM_MF_DIRECT	cytoskeletal protein binding	0.039	3	73	4	204	0.442	1	2.1	1	1	0.132
GOTERM_MF_DIRECT	protease binding	0.039	3	73	4	204	0.442	1	2.1	1	1	0.132
GOTERM_MF_DIRECT	structural molecule activity	0.0519	4	73	7	204	0.475	1	1.6	1	1	0.209
GOTERM_MF_DIRECT	ATP binding	0.0909	7	73	16	204	0.523	1	1.22	1	1	0.331
GOTERM_MF_DIRECT	calmodulin binding	0.039	3	73	5	204	0.579	1	1.68	1	1	0.245
GOTERM_MF_DIRECT	serine-type endopeptidase inhibitor activity	0.039	3	73	5	204	0.579	1	1.68	1	1	0.245
GOTERM_MF_DIRECT	mRNA binding	0.039	3	73	5	204	0.579	1	1.68	1	1	0.245
GOTERM_MF_DIRECT	calcium-dependent protein binding	0.0519	4	73	8	204	0.582	1	1.4	1	1	0.308
GOTERM_MF_DIRECT	NAD binding	0.026	2	73	2	204	0.582	1	2.79	1	1	0.127
GOTERM_MF_DIRECT	ferric iron binding	0.026	2	73	2	204	0.582	1	2.79	1	1	0.127
GOTERM_MF_DIRECT	phospholipase A2 inhibitor activity	0.026	2	73	2	204	0.582	1	2.79	1	1	0.127
GOTERM_MF_DIRECT	endonuclease activity	0.026	2	73	2	204	0.582	1	2.79	1	1	0.127
GOTERM_MF_DIRECT	antigen binding	0.026	2	73	2	204	0.582	1	2.79	1	1	0.127
GOTERM_MF_DIRECT	microtubule binding	0.026	2	73	2	204	0.582	1	2.79	1	1	0.127
GOTERM_MF_DIRECT	cell adhesion molecule binding	0.026	2	73	2	204	0.582	1	2.79	1	1	0.127
GOTERM_MF_DIRECT	actin binding	0.0779	6	73	14	204	0.591	1	1.2	1	1	0.381
GOTERM_MF_DIRECT	actin filament binding	0.0909	7	73	17	204	0.596	1	1.15	1	1	0.405
GOTERM_MF_DIRECT	protein kinase binding	0.0649	5	73	12	204	0.667	1	1.16	1	1	0.439
GOTERM_MF_DIRECT	calcium-dependent phospholipid binding	0.039	3	73	6	204	0.69	1	1.4	1	1	0.368
GOTERM_MF_DIRECT	phosphoserine residue binding	0.026	2	73	3	204	0.731	1	1.86	1	1	0.292
GOTERM_MF_DIRECT	sequence-specific DNA binding	0.026	2	73	3	204	0.731	1	1.86	1	1	0.292
GOTERM_MF_DIRECT	phospholipid binding	0.026	2	73	3	204	0.731	1	1.86	1	1	0.292
GOTERM_MF_DIRECT	scaffold protein binding	0.026	2	73	3	204	0.731	1	1.86	1	1	0.292
GOTERM_MF_DIRECT	cysteine-type endopeptidase inhibitor activity	0.026	2	73	3	204	0.731	1	1.86	1	1	0.292
GOTERM_MF_DIRECT	S100 protein binding	0.039	3	73	7	204	0.776	1	1.2	1	1	0.487
GOTERM_MF_DIRECT	peroxidase activity	0.026	2	73	4	204	0.828	1	1.4	1	1	0.451
GOTERM_MF_DIRECT	glutathione peroxidase activity	0.026	2	73	4	204	0.828	1	1.4	1	1	0.451
GOTERM_MF_DIRECT	magnesium ion binding	0.026	2	73	4	204	0.828	1	1.4	1	1	0.451
GOTERM_MF_DIRECT	metal ion binding	0.0649	5	73	15	204	0.843	1	0.93	1	1	0.679
GOTERM_MF_DIRECT	GTP binding	0.039	3	73	9	204	0.888	1	0.93	1	1	0.686
GOTERM_MF_DIRECT	heat shock protein binding	0.026	2	73	5	204	0.89	1	1.12	1	1	0.589
GOTERM_MF_DIRECT	GTPase activity	0.026	2	73	5	204	0.89	1	1.12	1	1	0.589
GOTERM_MF_DIRECT	double-stranded RNA binding	0.026	2	73	5	204	0.89	1	1.12	1	1	0.589
GOTERM_MF_DIRECT	protein sequestering activity	0.026	2	73	5	204	0.89	1	1.12	1	1	0.589
GOTERM_MF_DIRECT	single-stranded DNA binding	0.026	2	73	5	204	0.89	1	1.12	1	1	0.589
GOTERM_MF_DIRECT	heparin binding	0.026	2	73	5	204	0.89	1	1.12	1	1	0.589
GOTERM_MF_DIRECT	phosphatidylserine binding	0.026	2	73	6	204	0.93	1	0.93	1	1	0.699
GOTERM_MF_DIRECT	RNA binding	0.026	2	73	7	204	0.955	1	0.8	1	1	0.784
GOTERM_MF_DIRECT	ATP hydrolysis activity	0.026	2	73	8	204	0.972	1	0.7	1	1	0.847
GOTERM_MF_DIRECT	hydrolase activity	0.026	2	73	8	204	0.972	1	0.7	1	1	0.847
GOTERM_MF_DIRECT	protein domain specific binding	0.026	2	73	9	204	0.982	1	0.62	1	1	0.894
GOTERM_MF_DIRECT	protein binding	0.039	3	73	16	204	0.993	1	0.52	1	1	0.966

## Sheet: S8_Exp2_PR-Diet_AnnotationClu
Cluster	Cluster Enrichment Score	Category	Term	Count	List Total	Pop Hits	Pop Total	%	P-Value	Benjamini	Fold Enrichment
1	2.37	UP_KW_PTM	Phosphoprotein	22	38	35	111	28.57	7.74e-05	0.000766	1.84
1	2.37	UP_KW_PTM	Methylation	13	38	15	111	16.88	9.57e-05	0.000766	2.53
1	2.37	UP_KW_PTM	Isopeptide bond	12	38	15	111	15.58	0.000819	0.00437	2.34
1	2.37	UP_KW_MOLECULAR_FUNCTION	DNA-binding	10	38	12	116	12.99	0.0016	0.0543	2.54
1	2.37	UP_KW_PTM	Citrullination	8	38	8	111	10.39	0.00181	0.0058	2.92
1	2.37	UP_KW_PTM	Hydroxylation	8	38	8	111	10.39	0.00181	0.0058	2.92
1	2.37	GOTERM_MF_DIRECT	protein heterodimerization activity	11	73	13	204	14.29	0.00199	0.346	2.36
1	2.37	UP_KW_PTM	Ubl conjugation	10	38	12	111	12.99	0.0023	0.00613	2.43
1	2.37	UP_SEQ_FEATURE	CROSSLNK:Glycyl lysine isopeptide (Lys-Gly) (interchain with G-Cter in UFM1); alternate	8	71	8	200	10.39	0.003	0.259	2.82
1	2.37	UP_SEQ_FEATURE	CROSSLNK:Glycyl lysine isopeptide (Lys-Gly) (interchain with G-Cter in ubiquitin); alternate	8	71	8	200	10.39	0.003	0.259	2.82
1	2.37	INTERPRO	Histone_H4	8	77	8	217	10.39	0.00306	0.22	2.82
1	2.37	INTERPRO	TAF_TATA-bd_Histone-like_dom	8	77	8	217	10.39	0.00306	0.22	2.82
1	2.37	INTERPRO	Histone_H4_CS	8	77	8	217	10.39	0.00306	0.22	2.82
1	2.37	INTERPRO	CENP-T/H4_C	8	77	8	217	10.39	0.00306	0.22	2.82
1	2.37	SMART	H4	8	49	8	134	10.39	0.00322	0.0628	2.73
1	2.37	SMART	TAF	8	49	8	134	10.39	0.00322	0.0628	2.73
1	2.37	GOTERM_CC_DIRECT	nucleoplasm	16	72	25	204	20.78	0.00549	0.917	1.81
1	2.37	INTERPRO	Histone-fold	8	77	9	217	10.39	0.00981	0.565	2.51
1	2.37	UP_KW_CELLULAR_COMPONENT	Nucleus	18	54	29	139	23.38	0.0103	0.212	1.6
1	2.37	GOTERM_BP_DIRECT	nucleosome assembly	8	72	9	199	10.39	0.0109	1	2.46
1	2.37	UP_KW_CELLULAR_COMPONENT	Nucleosome core	8	54	9	139	10.39	0.0157	0.212	2.29
1	2.37	GOTERM_CC_DIRECT	nucleosome	8	72	10	204	10.39	0.0223	1	2.27
1	2.37	GOTERM_MF_DIRECT	structural constituent of chromatin	8	73	10	204	10.39	0.0243	1	2.24
1	2.37	UP_KW_PTM	Acetylation	15	38	30	111	19.48	0.0577	0.132	1.46
1	2.37	UP_KW_CELLULAR_COMPONENT	Chromosome	8	54	11	139	10.39	0.0698	0.628	1.87
1	2.37	GOTERM_MF_DIRECT	DNA binding	8	73	12	204	10.39	0.0817	1	1.86
2	0.53	UP_SEQ_FEATURE	DOMAIN:IF rod	3	71	3	200	3.9	0.281	1	2.82
2	0.53	INTERPRO	IF_rod_dom	3	77	3	217	3.9	0.281	1	2.82
2	0.53	SMART	Filament	3	49	3	134	3.9	0.292	1	2.73
2	0.53	UP_KW_CELLULAR_COMPONENT	Intermediate filament	3	54	3	139	3.9	0.324	1	2.57
3	0.51	UP_SEQ_FEATURE	DOMAIN:EF-hand	9	71	14	200	11.69	0.0681	1	1.81
3	0.51	INTERPRO	EF_hand_dom	9	77	15	217	11.69	0.105	1	1.69
3	0.51	GOTERM_MF_DIRECT	calcium ion binding	13	73	26	204	16.88	0.154	1	1.4
3	0.51	INTERPRO	EF-hand-dom_pair	9	77	17	217	11.69	0.205	1	1.49
3	0.51	SMART	EFh	5	49	7	134	6.49	0.208	1	1.95
3	0.51	UP_KW_LIGAND	Calcium	12	31	30	88	15.58	0.445	1	1.14
3	0.51	INTERPRO	EF_Hand_1_Ca_BS	6	77	13	217	7.79	0.502	1	1.3
3	0.51	INTERPRO	S100_Ca-bd_sub	4	77	9	217	5.19	0.668	1	1.25
3	0.51	UP_SEQ_FEATURE	DOMAIN:EF-hand 1	3	71	6	200	3.9	0.684	1	1.41
3	0.51	UP_SEQ_FEATURE	DOMAIN:EF-hand 2	3	71	6	200	3.9	0.684	1	1.41
3	0.51	SMART	S_100	4	49	9	134	5.19	0.689	1	1.22
4	0.48	GOTERM_BP_DIRECT	gluconeogenesis	5	72	7	199	6.49	0.207	1	1.97
4	0.48	UP_KW_BIOLOGICAL_PROCESS	Glycolysis	5	22	8	62	6.49	0.258	1	1.76
4	0.48	KEGG_PATHWAY	Carbon metabolism	7	46	12	117	9.09	0.286	1	1.48
4	0.48	GOTERM_BP_DIRECT	glycolytic process	5	72	8	199	6.49	0.305	1	1.73
4	0.48	UP_KW_MOLECULAR_FUNCTION	Transferase	6	38	12	116	7.79	0.321	1	1.53
4	0.48	KEGG_PATHWAY	Biosynthesis of amino acids	5	46	9	117	6.49	0.479	1	1.41
4	0.48	KEGG_PATHWAY	Glycolysis / Gluconeogenesis	5	46	10	117	6.49	0.584	1	1.27
5	0.48	KEGG_PATHWAY	Oxidative phosphorylation	4	46	4	117	5.19	0.158	1	2.54
5	0.48	GOTERM_MF_DIRECT	proton-transporting ATP synthase activity, rotational mechanism	3	73	3	204	3.9	0.285	1	2.79
5	0.48	UP_KW_BIOLOGICAL_PROCESS	Transport	6	22	18	62	7.79	0.827	1	0.94
6	0.42	KEGG_PATHWAY	Cytoskeleton in muscle cells	9	46	15	117	11.69	0.162	1	1.53
6	0.42	GOTERM_CC_DIRECT	actin filament	6	72	10	204	7.79	0.239	1	1.7
6	0.42	KEGG_PATHWAY	Motor proteins	7	46	12	117	9.09	0.286	1	1.48
6	0.42	UP_KW_CELLULAR_COMPONENT	Cytoskeleton	9	54	19	139	11.69	0.443	1	1.22
6	0.42	UP_KW_MOLECULAR_FUNCTION	Actin-binding	5	38	12	116	6.49	0.572	1	1.27
6	0.42	GOTERM_MF_DIRECT	actin filament binding	7	73	17	204	9.09	0.596	1	1.15
6	0.42	GOTERM_CC_DIRECT	actin cytoskeleton	5	72	12	204	6.49	0.654	1	1.18
7	0.35	INTERPRO	Plectin_repeat	3	77	4	217	3.9	0.438	1	2.11
7	0.35	INTERPRO	Plakin_repeat_sf	3	77	4	217	3.9	0.438	1	2.11
7	0.35	INTERPRO	Plakin	3	77	4	217	3.9	0.438	1	2.11
7	0.35	GOTERM_BP_DIRECT	wound healing	3	72	4	199	3.9	0.449	1	2.07
7	0.35	GOTERM_BP_DIRECT	intermediate filament cytoskeleton organization	3	72	4	199	3.9	0.449	1	2.07
7	0.35	SMART	PLEC	3	49	4	134	3.9	0.452	1	2.05
7	0.35	GOTERM_MF_DIRECT	structural molecule activity	4	73	7	204	5.19	0.475	1	1.6
8	0.3	UP_KW_MOLECULAR_FUNCTION	Oxidoreductase	7	38	16	116	9.09	0.4	1	1.34
8	0.3	UP_KW_LIGAND	NAD	4	31	8	88	5.19	0.556	1	1.42
8	0.3	UP_SEQ_FEATURE	ACT_SITE:Nucleophile	4	71	8	200	5.19	0.575	1	1.41
9	0.28	GOTERM_MF_DIRECT	ADP binding	3	73	3	204	3.9	0.285	1	2.79
9	0.28	UP_KW_LIGAND	ATP-binding	7	31	16	88	9.09	0.481	1	1.24
9	0.28	GOTERM_MF_DIRECT	ATP binding	7	73	16	204	9.09	0.523	1	1.22
9	0.28	UP_KW_LIGAND	Nucleotide-binding	8	31	21	88	10.39	0.631	1	1.08
9	0.28	INTERPRO	P-loop_NTPase	4	77	12	217	5.19	0.856	1	0.94
10	0.26	KEGG_PATHWAY	Motor proteins	7	46	12	117	9.09	0.286	1	1.48
10	0.26	GOTERM_BP_DIRECT	microtubule-based process	3	72	4	199	3.9	0.449	1	2.07
10	0.26	KEGG_PATHWAY	Salmonella infection	7	46	15	117	9.09	0.554	1	1.19
10	0.26	UP_KW_CELLULAR_COMPONENT	Microtubule	3	54	5	139	3.9	0.633	1	1.54
10	0.26	KEGG_PATHWAY	Phagosome	3	46	6	117	3.9	0.749	1	1.27
10	0.26	GOTERM_CC_DIRECT	microtubule	3	72	7	204	3.9	0.768	1	1.21
11	0.23	GOTERM_BP_DIRECT	regulation of cell shape	5	72	6	199	6.49	0.121	1	2.3
11	0.23	GOTERM_CC_DIRECT	actin cytoskeleton	5	72	12	204	6.49	0.654	1	1.18
11	0.23	KEGG_PATHWAY	Tight junction	4	46	8	117	5.19	0.658	1	1.27
11	0.23	GOTERM_CC_DIRECT	focal adhesion	4	72	9	204	5.19	0.663	1	1.26
11	0.23	UP_KW_CELLULAR_COMPONENT	Cell membrane	6	54	14	139	7.79	0.681	1	1.1
11	0.23	GOTERM_CC_DIRECT	apical plasma membrane	3	72	7	204	3.9	0.768	1	1.21
11	0.23	GOTERM_CC_DIRECT	adherens junction	4	72	11	204	5.19	0.803	1	1.03
11	0.23	KEGG_PATHWAY	Regulation of actin cytoskeleton	3	46	10	117	3.9	0.951	1	0.76
12	0.17	UP_KW_DOMAIN	Annexin	3	44	6	131	3.9	0.644	1	1.49
12	0.17	INTERPRO	Annexin_repeat_CS	3	77	6	217	3.9	0.685	1	1.41
12	0.17	INTERPRO	Annexin_repeat	3	77	6	217	3.9	0.685	1	1.41
12	0.17	INTERPRO	Annexin	3	77	6	217	3.9	0.685	1	1.41
12	0.17	INTERPRO	Annexin_sf	3	77	6	217	3.9	0.685	1	1.41
12	0.17	GOTERM_MF_DIRECT	calcium-dependent phospholipid binding	3	73	6	204	3.9	0.69	1	1.4
12	0.17	SMART	ANX	3	49	6	134	3.9	0.702	1	1.37
13	0.01	UP_KW_DOMAIN	Transmembrane helix	4	44	18	131	5.19	0.973	1	0.66
13	0.01	UP_SEQ_FEATURE	TRANSMEM:Helical	4	71	19	200	5.19	0.987	1	0.59
13	0.01	UP_KW_DOMAIN	Transmembrane	4	44	21	131	5.19	0.991	1	0.57

[truncated: 7 more sheets: S9_20MostAbundantProteins, S10_ChickenOrthologs_n=449, S11_FoamProteinsNoOrthologs, S12_GOAnalysis, S13_FunctionalAnnotationCluster, S14_SigEnrichedAnnotationCluste, S15_Proteases]
